# Supplementary material for: Yeast derlin Dfm1 employs a chaperone-like function to resolve misfolded membrane protein stress
Source: PLoS Biol. 2023 Jan 23;21(1):e3001950. doi: 10.1371/journal.pbio.3001950 (PMC9894555; doi:10.1371/journal.pbio.3001950)
Supplement: S1 Data — (XLSX) [file pbio.3001950.s011.xlsx]

## Sheet: Sheet1
S1 Data (related to Fig. 5)
Mean: ([replicate 1+replicate 2+replicate 3]/ 3)
Standard deviation calculated from set of replicates
Table A: HMG2 UPR data for Fig. 5A
Fluorescence (arbitary units)	5hr pdr5Δ +raf-tuni	5hr pdr5Δ +raf +tuni	5hr pdr5Δ +gal -tuni	5hr pdr5Δ +gal +tuni
Replicate 1	3551.42	60768.1	3935.42	59706.4
Replicate 2	3442.97	50287.4	3192.4	67208.8
Replicate 3	3212.01	48154.5	3104.92	56232.7
Mean:	3402.13	53070	3410.91	61049.3
SD	173.351	6751.48	456.337	5609.9
Table B: HMG2 UPR data for Fig. 5B
Fluorescence (arbitary units)	5hr dfm1Δ +raf-tuni	5hr dfm1Δ +raf +tuni	5hr dfm1Δ +gal -tuni	5hr dfm1Δ +gal +tuni
Replicate 1	2688.31	33509.4	1986.75	25987.1
Replicate 2	2880.2	34285.6	2579.47	33697.2
Replicate 3	1549.51	32565.7	1762.13	35509.4
Mean:	2372.67	33453.6	2109.45	31731.2
SD	719.308	861.313	422.259	5056.42
Table C: STE6* UPR data for Fig. 5C
Fluorescence (arbitary units)	5hr pdr5Δ +raf-tuni	5hr pdr5Δ +raf +tuni	5hr pdr5Δ +gal -tuni	5hr pdr5Δ +gal +tuni
Replicate 1	725.28	994.87	730.81	1099.6
Replicate 2	1669.63	4801.99	741.68	7021.35
Replicate 3	592.33	802.5	594.4	835.36
Mean:	995.747	2199.79	688.963	2985.44
SD	587.374	2255.63	82.0744	3497.7
Table D: STE6* UPR data for Fig. 5D
Fluorescence (arbitary units)	5hr dfm1Δ +raf-tuni	5hr dfm1Δ+raf +tuni	5hr dfm1Δ +gal -tuni	5hr dfm1Δ +gal +tuni
Replicate 1	3115.61	30923.6	2046.54	26390
Replicate 2	2613.48	32798.6	2859.72	31603.4
Replicate 3	2277.26	33885.6	1378.94	34357.5
Mean:	2668.78	32535.9	2095.07	30783.6
SD	421.902	1498.38	741.582	4046.51
Table E: CPY* UPR data for Fig. 5E
Fluorescence (arbitary units)	5hr pdr5Δ +raf-tuni	5hr pdr5Δ +raf +tuni	5hr pdr5Δ +gal -tuni	5hr pdr5Δ +gal +tuni
Replicate 1	3539.47	40484.5	13173.2	53313
Replicate 2	3319.36	51175.1	12470.5	50407.1
Replicate 3	3190.87	51050.2	13333.2	50190
Mean:	3349.9	47569.9	12992.3	51303.3
SD	176.295	6136.49	458.93	1743.77
Table F: CPY* UPR data for Fig. 5F
Fluorescence (arbitary units)	5hr dfm1Δ +raf-tuni	5hr dfm1Δ+raf +tuni	5hr dfm1Δ +gal -tuni	5hr dfm1Δ +gal +tuni
Replicate 1	3300.69	43273.5	26094	18052.9
Replicate 2	3554.87	44002	26738	19217.1
Replicate 3	882.47	36319.9	15698.1	30675.8
Mean:	2579.34	41198.5	22843.3	22648.6
SD	1475.02	4240.61	6196.35	6976.12
Table G:Empty vector UPR data for Fig. 5G
Fluorescence (arbitary units)	5hr pdr5Δ +raf-tuni	5hr pdr5Δ +raf +tuni	5hr pdr5Δ +gal -tuni	5hr pdr5Δ +gal +tuni
Replicate 1	2824.86	32704	2167.62	13928.3
Replicate 2	1962.9	28933.6	1892.19	31522.8
Replicate 3	2265.47	26608.7	1909.43	19281.1
Mean:	2351.08	29415.4	1989.75	21577.4
SD	437.31	3076.09	154.284	9019.23
Table H: Empty vector UPR data for Fig. 5H
Fluorescence (arbitary units)	5hr dfm1Δ +raf-tuni	5hr dfm1Δ+raf +tuni	5hr dfm1Δ +gal -tuni	5hr dfm1Δ +gal +tuni
Replicate 1	4039.57	57366.6	4145.62	64469.5
Replicate 2	4055.38	51591	4277.74	56657.1
Replicate 3	3607.16	51202.8	3764.89	53621.5
Mean:	3900.7	53386.8	4062.75	58249.4
SD	254.339	3452.07	266.279	5596.54

## Sheet: Sheet2
S1 Data (related to Fig. 6)
Mean: ([replicate 1+2+3+4+5+6+7]/ 7)
Standard deviation calculated from set of replicates
	Table I: Pre6 levels data for Fig. 6B
	Time (hrs)	Pre6::GFP CPY* (SEN353)							Pre6::GFP HMG2 (SEN318)							Pre6::GFP EV (SEN330)
	0	2645.9	2499.76	2510.57	2918.8	2523.65	2409.58	2456.49	2253.28	2210.77	2284.82	2179.54	3483.94	3448.66	2502.8	2693.39	2619.57	2592.06	2847.4	2814.56	2902.47	2802.72
	5	3042.37	3207.25	3013.54	3004.46	2987.56	2723.32	2621.41	3259.47	2862.72	2813.21	2803.17	2545.06	2489.88	2377.52	3342.84	3416.3	3473.32	3678.6	3585.46	3909.3	3557.45
	Mean 0 hrs	2566.39							Mean 0 hrs	2623.4						Mean 0 hrs	2753.17
	SD 0 hrs	171.544							SD 0 hrs	585.239						SD 0 hrs	118.865
	Mean 5 hrs	2942.84							Mean 5 hrs	2735.86						Mean 5 hrs	3566.18
	SD 5 hrs	200.882							SD 5 hrs	296.112						SD 5 hrs	187.876
	Table J: Pre6 levels data for Fig. 6C
	Time (hrs)	dfm1∆Pre6::GFP CPY* (SEN309)							dfm1∆Pre6::GFP HMG2 (SEN321)							dfm1∆Pre6::GFP EV (SEN333)
	0	3202.21	2354.03	2338.2	2394.38	2343.31	2476.54	2300.95	2578.3	2385.71	2397.97	2343.53	2301.98	2491.33	2636.66	2387.13	2299.19	2239.2	2261.23	2358.6	2380.57	2200.31
	5	2315.27	2385.61	3493.46	3819.8	2892.12	2763.02	3301.84	4060.01	3752.77	3796.47	3489.38	3737.26	4316.91	4333.78	3562.18	3095.9	3100.5	3220.3	3158.75	3132.07	3006.28
	Mean 0 hrs	2487.09							Mean 0 hrs	2447.93						Mean 0 hrs	2303.75
	SD 0 hrs	320.234							SD 0 hrs	124.544						SD 0 hrs	73.6629
	Mean 5 hrs	2995.87							Mean 5 hrs	3926.65						Mean 5 hrs	3182.28
	SD 5 hrs	565.787							SD 5 hrs	318.878						SD 5 hrs	179.801
Mean: ([replicate 1+2+3]/ 3) Standard deviation calculated from set of replicates
	Table K: Colony count data for Fig. 6D-F
		pdr5Δ SUS-GFP DMSO	pdr5ΔSUS-GFPMG132	pdr5Δ EV DMSO	pdr5ΔEV MG132	hrd1Δpdr5ΔSUS-GFP DMSO	hrd1Δpdr5ΔSUS-GFP MG132	hrd1Δpdr5ΔEV DMSO	hrd1Δpdr5ΔEV MG132	dfm1Δhrd1Δpdr5Δ SUS-GFP DMSO	dfm1Δpdr5Δhrd1Δ SUS-GFP MG132	dfm1Δhrd1Δpdr5Δ EV DMSO	dfm1Δpdr5Δhrd1ΔEV MG132
	Replicate 1	557	510	472	363	78	501	437	386	5	0	405	406
	Replicate 2	265	485	483	421	565	499	379	338	498	0	381	274
	Replicate 3	586	470	471	376	85	31	432	396	315	0	431	415
	Mean	469.333	488.333	475.333	386.667	242.667	343.667	416	373.333	272.667	0	405.667	365
	SD	177.551	20.2073	6.65833	30.4357	279.171	270.779	32.1403	31.0054	249.211	0	25.0067	78.9367

## Sheet: Sheet3
S1 Data (related to Fig. 7)
Mean: ([replicate 1+replicate 2+replicate 3]/ 3)
Standard deviation calculated from set of replicates
	Table L : Data for normalized free ubiquitin levels for Fig. 7F
	WT+Hmg2	dfm1Δ+Hmg2	hrd1Δ+Hmg2
	1	0.385257	1.09521
	1	0.450042	1.57452
	1	0.78895	0.901955
Mean	1	0.541416	1.19056
SD	0	0.216804	0.346274

## Sheet: Sheet4
S1 Data (related to Fig. S1)
Mean: ([Sum of n replicates]/ n)
Standard deviation calculated from set of replicates
	Table M: Data for fraction of fluorescence in puncta for Fig. S1E					Table N: Data for number of puncta data for Fig. S1F
	EV	WT	5aShp			EV	WT	5aShp
	0.516749	0.6838	0.776165			7	6	9
	0.534548	0.700779	0.48029			14	1	7
	0.432281	0.293859	0.346671			13	9	1
	0.00124802	0.726484	0.041655			1	10	1
	0.373485	0.721296	0.737874			3	3	6
	0.169129	0.3126	0.486951			1	10	1
	0.675571	0.474157	0.733815			11	16	7
	0.115005	0.690897	0.813678			1	6	10
	0.249565	0.612933	0.629047			11	14	10
	0.34452	0.700591	0.633509			13	8	7
	0.277443	0.525739	0.608287			11	6	12
	0.314358	0.762602	0.538603			2	7	13
	0.0450062	0.735156	0.748668			5	3	8
	0.660578	0.552514	0.249949			12	8	5
	0.67804	0.776034	0.390998			13	4	14
	0.43917	0.230762	0.643877			9	8	8
	0.316328	0.671315	0.462522			6	7	9
	0.0543023	0.35983	0.608736			2	7	12
	0.621931	0.728201	0.796575			1	7	8
	0.696534	0.460584	0.158372			4	7	6
	0.513683	0.833503	0.517013			11	15	8
	0.618839	0.604324	0.655491			9	1	8
	0.548399	0.528892	0.498385			14	12	8
	0.429551	0.0964708	0.574041			1	11	9
	0.319499	0.577011	0.643817			6	3	11
	0.523628	0.420004	0.717534			18	15	11
	0.212842	0.323439	0.521867			6	11	9
	0.386028	0.310062	0.573568			8	11	10
	0.0588547	0.697725	0.412024			4	5	5
	0.652504	0.371632	0.500927			16	10	9
	0.410017	0.349948	0.0233351			8	4	3
	0.743904	0.379743	0.362339			5	7	3
	0.222939	0.352363	0.368649			7	7	10
	0.753643	0.3619	0.46552			1	12	9
	0.455669	0.518278	0.00884361			14	3	2
	0.0140583	0.565591	0.717269			1	12	11
	0.692696	0.564645	0.773724			15	5	7
	0.532787	0.400024	0.182649			11	1	4
	0.623217	0.690892	0.411706			13	6	4
	0.650024	0.545267	0.634032			5	7	6
	0.226426	0.812848	0.627266			6	4	7
	0.149781	0.602021	0.384675			1	7	5
	0.46519	0.603438	0.713729			6	7	13
	0.86603	0.609904	0.583965			2	7	10
	0.412149	0.673814	0.589502			13	14	7
	0.635719	0.411063	0.486391			21	4	9
	0.270458	0.776896	0.0832471			3	1	3
	0.483281	0.607513	0.605519			9	6	10
	0.596382	0.711958	0.518338			9	2	7
	0.661979	0.497882	0.263912			12	8	2
	0.7024	0.661646	0.533916			16	8	5
	0.63449	0.081195	0.705302			21	9	10
	0.656789	0.750372	0.670939			15	19	6
	0.611771	0.572094	0.670638			8	4	10
	0.291705	0.785816	0.778614			5	15	3
	0.535364	0.30516	0.771695			9	11	8
	0.606544	0.301425	0.737557			2	7	6
	0.279038	0.481643	0.659762			6	7	7
	0.200674	0.559479	0.432834			21	13	3
	0.537938	0.280472	0.776236			7	8	1
	0.0136596	0.672534	0.631055			1	3	10
	0.222251	0.621071	0.479883			3	9	10
	0.405553	0.50531	0.267135			12	6	7
	0.647159	0.746009	0.642996			13	12	7
	0.447423	0.47907	0.715329			12	12	8
	0.0682744	0.728716	0.515598			6	3	2
	0.00510877	0.489867	0.640511			1	5	8
	0.0948922	0.283487	0.498211			7	2	4
	0.819633	0.428352	0.69081			3	10	10
	0.578022	0.411154	0.706721			12	8	6
	0.00451031	0.357009	0.692268			2	12	6
	1.02843	0.750828	0.588564			3	11	9
	0.382314	0.437736	0.00116917			15	7	1
	0.287901	0.659437	0.586025			11	14	8
	0.73626	0.495775	0.702875			12	6	10
	0.119378	0.609536	0.25226			1	9	2
	0.544653	0.658965	0.523674			8	12	10
	0.152768	0.729882	0.717987			5	5	5
	0.261783	0.608987	0.628468			7	23	9
	0.501353	0.673869	0.534804			9	13	8
	0.0334622	0.546009	0.489474			4	7	14
	0.778056	0.610869	0.592961			2	10	15
	0.113597	0.311429	0.403917			5	7	3
	0.557392	0.756621	0.561464			9	8	5
	0.519773	0.578035	0.670088			13	9	17
	0.519445	0.677957	0.768744			12	2	8
	0.494082	0.406534	0.672443			7	15	5
	0.782992	0.615234	0.610831			6	10	23
	0.646483	0.45359	0.591344			5	14	11
	0.540179	0.543727	0.371848			12	9	7
	0.550708	0.592807	0.067035			8	12	11
	0.669934	0.718813	0.698723			7	6	3
	0.00776541	0.507407	0.548481			1	4	2
	0.104124	0.686422	0.575984			5	14	8
	0.455928	0.0822708	0.748828			9	8	14
	0.213356	0.712606	0.733319			18	5	10
	0.0153754	0.556418	0.511102			1	14	14
	0.788503	0.706462	0.310957			6	12	2
	0.62108	0.592393	0.345738			13	9	2
	0.713239	0.566177	0.657969			3	17	10
	0.780387	0.415466	0.503646			6	6	8
	0.666328	0.687405	0.533057			15	2	11
	0.394575	0.194689	0.650165			5	14	14
	0.535236	0.723199	0.716395			14	10	7
	0.559311	0.417083	0.641151			15	7	9
	0.517115	0.771366	0.754084			17	1	10
	0.469571	0.231134	0.628132			16	8	8
	0.713231	0.121317	0.146174			9	12	7
	0.382472	0.650043	0.685085			11	1	16
	0.670473	0.700038	0.572491			8	6	5
	0.549074	0.538019	0.904032			14	2	1
	0.562554	0.738173	0.0863361			5	9	1
	0.582815	0.564213	0.534459			12	5	12
	0.0031902	0.596329	0.679877			1	11	3
	0.562779	0.653457	0.692957			11	6	10
	0.26266	0.618997	0.425505			14	2	8
	0.481271	0.015527	0.563657			15	10	7
	1.04409	0.368342	0.609465			5	12	6
	0.187986	0.337123	0.827675			5	13	4
	0.595981	0.740986	0.519737			15	6	8
	0.028514	0.605077	0.444896			3	14	7
	0.507654	0.770006	0.585446			8	6	10
	0.0239744	0.626129	0.717125			5	13	6
	0.0765354	0.2363	0.451268			7	8	9
	0.705798	0.482077	0.599399			3	11	9
	0.516749	0.644216	0.756242			1	3	9
	0.618507	0.556376	0.578585			14	15	8
	0.0226966	0.839094	0.645236			6	20	8
	0.534548	0.00439326	0.192204			2	9	1
	0.142041	0.226436	0.523447			13	1	11
	0.512373	0.463565	0.676002			6	6	10
	0.432281	0.689135	0.644788			5	1	13
	0.194407	0.0471262	0.733013			1	9	10
	0.595709	0.656188	0.58838			7	7	13
	0.00124802	0.457119	0.13761			3	9	4
	0.081846	0.700931	0.710742			14	6	12
	0.373485	0.506786	0.630279			16	5	11
	0.398642	0.588227	0.358514			1	4	8
	0.642123	0.506028	0.625402			7	12	15
	0.169129	0.310498	0.643183			13	6	13
	0.509686	0.632024	0.566301			11	8	8
	0.72669	0.585575	0.286456			8	13	7
	0.675571	0.535845	0.520999			8	2	11
	0.458846	0.455283	0.61518			6	11	11
	1.04358	0.127748	0.63199			1	11	13
	0.509594	0.572734	0.562934			1	3	13
	0.00420978	0.689073	0.69594			12	11	7
	0.115005	0.293075	0.696928			11	12	3
	0.364385	0.506712	0.660539			11	6	6
	0.249565	0.772677	0.753213			11	2	5
	0.467026	0.253422	0.564847			13	4	14
	0.744277	0.0330557	0.525963			7	10	4
	0.34452	0.281822	0.722609			11	11	8
	0.79471	0.54827	0.719555			4	8	8
	0.277443	0.747373	0.793837			1	4	8
	0.171144	0.13597	0.467388			13	2	1
	0.567646	0.677625	0.157056			2	6	8
	0.553061	0.546492	0.576461			4	16	8
	0.314358	0.574669	0.660224			5	16	11
	0.0726083	0.337092	0.268684			8	7	2
	0.0450062	0.535319	0.550159			1	14	12
	0.298925	0.765855	0.584587			12	6	5
	0.130109	0.553362	0.6656			3	8	8
	0.660578	0.577948	0.524839			18	9	10
	0.499984	0.667741	0.526677			13	9	6
	0.62283	0.654458	0.624707			5	10	14
	0.67804	0.765708	0.542826			2	11	8
	0.162958	0.125318	0.164838			9	5	2
	0.10096	0.669196	0.0761614			10	12	3
	0.43917	0.487286	0.386517			8	13	6
	0.552101	0.639335	0.530772			6	7	11
	0.66668	0.293159	0.545788			6	12	3
	0.316328	0.719633	0.384955			5	11	7
	0.274477	0.21949	0.694224			2	11	7
	0.0802674	0.596143	0.350344			15	22	9
	0.0543023	0.429874	0.527192			16	7	14
	0.289139	0.689263	0.673674			1	1	6
	0.642416	0.663167	0.781353			7	1	5
	0.621931	0.332788	0.272592			6	5	3
	0.223291	0.702758	0.436795			3	7	5
	0.268339	0.413977	0.661688			7	2	11
	0.00777546	0.624906	0.493246			4	13	17
	0.618148	0.673744	0.634055			9	11	10
	0.696534	0.503929	0.133319			11	10	1
	0.692952	0.264269	0.466067			13	12	11
	0.513683	0.746815	0.673788			2	7	7
	0.299514	0.606018	0.456796			9	11	9
	0.100778	0.661331	0.0230605			5	1	1
	0.618839	0.13569	0.332757			4	12	5
	0.04395	0.755858	0.734307			14	4	7
	0.832274	0.36398	0.339994			4	11	7
	0.548399	0.630267	0.0600887			8	1	1
	0.469764	0.795218	0.748508			1	4	9
	0.775718	0.57755	0.467432			15	8	3
	0.429551	0.692417	0.657644			16	11	10
	0.60737	0.771361	0.622344			8	12	14
	0.590974	0.464069	0.512502			8	18	9
	0.099738	0.485914	0.756026			6	2	5
	0.641211	0.40103	0.654919			3	12	4
	0.319499	0.738574	0.00876227			18	12	1
	0.424893	0.541222	0.513225			13	1	9
	0.523628	0.65775	0.195011			6	5	12
	0.6811	0.285851	0.288181			2	13	7
	0.212842	0.719717	0.620692			10	12	7
	0.0192911	0.276027	0.545607			8	3	12
	0.626899	0.769986	0.713819			1	2	5
	0.386028	0.516452	0.676959			4	18	6
	0.00279315	0.67587	0.57192			9	4	9
	0.0588547	0.200753	0.0753806			6	7	5
	0.45635	0.660318	0.613303			16	4	12
	0.88042	0.558055	0.711071			2	11	8
	0.652504	0.0324823	0.480428			8	21	8
	0.305452	0.731524	0.300843			8	11	2
	0.782845	0.278565	0.69745			6	6	7
	0.410017	0.516601	0.314852			12	2	7
	0.369027	0.532089	0.552741			5	16	3
	0.682704	0.452174	0.670484			1	8	7
	0.743904	0.218351	0.357447			16	10	4
	0.174041	0.696932	0.432691			7	3	7
	0.663878	0.140131	0.329934			1	5	4
	0.222939	0.113018	0.605527			17	5	2
	0.36169	0.63779	0.496839			1	7	11
	0.737779	0.660206	0.45864			16	9	7
	0.753643	0.505139	0.614388			14	8	13
	0.469411	0.647512	0.402413			3	9	5
	0.455669	0.688978	0.655466			4	10	11
	0.164639	0.691444	0.350957			5	12	7
	0.29404	0.696367	0.746452			8	8	7
	0.389382	0.38507	0.434705			1	4	9
	0.740775	0.771507	0.719021			1	11	9
	0.0140583	0.528908	0.309616			10	10	6
	0.0523384	0.408122	0.613081			15	10	10
	0.249201	0.197621	0.427708			8	13	8
	0.692696	0.62289	0.480826			1	11	1
	0.148053	0.415966	0.225921			11	7	3
	0.190467	0.556773	0.649763			7	6	13
	0.532787	0.478388	0.320495			13	10	13
	0.640207	0.617201	0.44627			23	11	8
	0.623217	0.659636	0.653419			5	15	11
	0.465665	0.429769	0.772486			7	12	9
	0.650024	0.0885377	0.947048			6	5	2
	0.195444	0.448234	0.744599			4	9	11
	0.226426	0.967865	0.701285			11	8	6
	0.386324	0.663943	0.230217			1	8	1
	0.764612	0.696443	0.275486			5	5	1
	0.149781	0.757869	0.760813			6	17	7
	0.637794	0.751654	0.825623			1	2	5
	0.46519	0.263159	0.600732			2	14	8
	0.0257637	0.694433	0.466415			5	2	10
	0.86603	0.47552	0.481531			1	4	9
	0.184228	0.681591	0.3786			3	9	10
	0.0189723	0.234008	0.728724			18	9	8
	0.625065	0.535523	0.641634			1	13	8
	0.4839	0.589204	0.53319			5	2	4
	0.00981257	0.615749	0.330018			4	8	5
	0.385508	0.703193	0.743188			2	7	14
	0.0241188	0.197044	0.762534			2	22	4
	0.394645	0.590375	0.445142			5	12	6
	0.585884	0.690582	0.688441			13	9	8
	0.284434	0.558253	0.68897			10	3	7
	0.412149	0.0465143	0.466504			1	7	11
	0.37898	0.496183	0.730651			4	8	8
	0.0344106	0.268696	0.42786			1	6	6
	0.640708	0.648759	0.631169			21	6	12
	0.367131	0.258871	0.313366			13	6	3
	0.635719	0.099062	0.346321			12	6	6
	0.149094	0.845795	0.646224			3	12	12
	0.671994	0.559541	0.555355			4	11	13
	0.270458	0.668183	0.664238			2	6	7
	0.505119	0.603577	0.785836			9	11	6
	0.0303096	0.706232	0.685472			4	4	8
	0.483281	0.00191936	0.289817			9	15	3
	0.80035	0.731669	1.33238			13	17	1
	0.596382	0.407436	0.568384			4	7	5
	0.441872	0.736124	0.635182			7	6	7
	0.272013	0.449879	0.769382			12	17	8
	0.786032	0.752835	0.518459			7	11	10
	0.661979	0.477365	0.141317			7	8	3
	0.0361773	0.685709	0.76333			16	5	9
	0.735307	0.567529	0.804921			4	8	6
	0.7024	0.560845	0.647155			11	6	8
	0.523762	0.342592	0.506382			21	7	11
	0.72861	0.725516	0.672133			9	13	13
	0.63449	0.321931	0.84403			3	8	6
	0.631965	0.400273	0.137727			15	10	4
	0.730129	0.580061	0.467644			10	1	7
	0.656789	0.121985	0.666097			8	7	15
	0.492451	0.632501	0.255476			13	5	6
	0.611771	0.500116	0.780295			10	10	12
	0.587472	0.643029	0.643315			5	6	12
	0.790487	0.652445	0.379437			11	12	9
	0.291705	0.391531	0.638378			9	8	8
	0.218601	0.410015	0.594199			9	6	11
	0.738113	0.598562	0.0309888			17	1	1
	0.535364	0.835171	0.70292			2	12	6
	0.699825	0.575953	0.79434			16	9	11
	0.606544	0.713794	0.678326			17	4	6
	0.447367	1.03888	0.473169			6	8	7
	0.697044	0.662478	0.68964			3	10	2
	0.279038	0.160694	0.599964			21	20	7
	0.42462	0.358252	0.750349			3	5	7
	0.200674	0.0176233	0.693533			11	13	7
	0.440738	0.485401	0.452716			7	6	6
	0.714705	0.696816	0.610779			13	14	9
	0.537938	0.472105	0.530358			8	11	10
	0.49076	0.620766	0.58789			1	3	21
	0.717478	1.12287	0.264646			5	12	5
	0.0136596	0.606654	0.58186			8	13	4
	0.585901	0.355205	0.0802754			3	13	1
	0.607502	0.757243	0.384631			5	10	1
	0.222251	0.530175	0.786855			17	13	6
	0.198738	0.495075	0.582942			12	10	3
	0.497058	0.4679	0.603328			5	14	8
	0.405553	0.676611	0.558115			2	3	7
	0.663155	0.679462	0.24601			13	14	5
	0.0866788	0.721458	0.487701			11	5	5
	0.647159	0.302973	0.0035075			12	17	1
	0.483164	0.336457	0.647977			12	12	7
	0.724661	0.689751	0.549187			10	12	8
	0.447423	0.709044	0.323239			8	8	6
	0.238488	0.242844	0.479666			6	10	5
	0.319524	0.312026	0.736967			8	13	6
	0.0682744	0.846116	0.59345			10	7	12
	0.6369	0.42511	0.624348			11	1	9
	0.662504	0.762241	0.623958			8	17	6
	0.20423	0.580714	0.660312			1	4	12
	0.714134	0.647288	0.633813			2	16	10
	0.00510877	0.15727	0.28919			14	13	6
	0.340386	0.702364				7	14
	0.486147	0.0707552				8	1	7
	0.0948922	0.229346	0.766032			18	14	12
	0.55378	0.074709	0.686157			3	2	9
	0.698365	0.74444	0.667865			5	4	9
	0.819633	0.18313	0.587723			3	3	6
	0.454276	0.855611	0.58055			3	4	10
	0.248336	0.471431	0.782741			9	13	6
	0.268647	0.812997	0.774097			12	9	2
	0.77561	0.43132	0.0889426			3	3	2
	0.578022	0.382937	0.252286			16	13	3
	0.221885	0.467242	0.557766			2	11	16
	0.377128	0.343028	0.407708			8	11	12
	0.00451031	0.71663	0.60181			3	11	10
	0.387318	0.704407	0.631034			12	14	9
	1.02843	0.734386	0.644365			14	12	2
	0.481758	0.720462	0.364981			15	17	3
	0.529506	0.617839	0.596221			6	14	1
	0.382314	0.755929	0.0159408			12	2	4
	0.484579	0.269862	0.645037			11	10	7
	0.732565	0.601737	0.657159			6	17	7
	0.287901	0.526334	0.776664			11	13	12
	0.281544	0.797918	0.500182			12	14	11
	0.724803	0.105971	0.673846			8	3	7
	0.73626	0.748292	0.694117			11	13	12
	0.405623	0.631567	0.687156			1	3	7
	0.483121	0.615519	0.465233			12	13	20
	0.119378	0.472853	0.641461			10	6	3
	0.574147	0.657228	0.578478			8	12	2
	0.579812	0.667358	0.1307			4	1	10
	0.544653		0.462602			15	15	8
	0.363218		0.697285			5	10	8
	0.672007	0.513913	0.40267			8	11	7
	0.152768	0.210735	0.688436			21	18	7
	0.549476	0.478521	0.879238			7	7	8
	0.631772	0.692286	0.574605			8	14	3
	0.261783	0.535248	0.673153			1	14	7
	0.464646	0.168668	0.636889			9	12	9
	0.00541035	0.660204	0.735818			10	19	5
	0.501353	0.515785	0.662243			15	15	11
	0.681954	0.358823	0.686044			4	10	14
	0.762718	0.379359	0.658654			6	1	7
	0.0334622	0.349757	0.66789			17	3	7
	0.379246	0.695987	0.61572			2	8	1
	0.670328	0.693677	0.574925			3	8	4
	0.778056	0.228952	0.102822			2	20	9
	0.650102	0.748128	0.670711			20	17	1
	0.292501	0.707843	0.533018			5	8	6
	0.49529	0.634161	0.531103			4	11	7
	0.113597	0.500179	0.663944			9	12	9
	0.129819	0.385748	0.664034			1	10	1
	0.557392	0.676987	0.317298			11	5	5
	0.00422041	0.655173	0.488709			13	10	5
	0.693536	0.00162806	0.770216			10	4	7
	0.519773	0.740124	0.499562			1	4	16
	0.541317	0.475698	0.644565			12	11	10
	0.00469566	0.0701361	0.598991			1	15	14
	0.519445	0.27881	0.548605			6	15	15
	0.062189	0.674126	0.723033			7	10	7
	0.923318	0.548938	0.706108			9	12	8
	0.494082	0.639129	0.638668			11	9	2
	0.247146	0.457277	0.234874			7	14	3
	0.535748	0.703583	0.761869			14	14	7
	0.611631	0.238023	0.665436			3	16	5
	0.672519	0.671591	0.542552			9	9	9
	0.036506	0.681365	0.668533			6	14	8
	0.789905	0.163086	0.713783			5	1	11
	0.782992	0.539841	0.688137			4	7	3
	0.331821	0.487424	0.659673			5	12	6
	0.672002	0.0833733	0.426101			2	13	10
	0.646483	0.600824	0.676652			6	14	11
	0.0539112	0.767468	0.72084			12	7	14
	0.795222	0.0762643	0.688241			16	9	15
	0.540179	0.169093	0.544134			1	9	9
	0.509975	0.436988	0.708612			8	4	6
	0.0653651	0.27698	0.678855			5	6	17
	0.550708	0.736126	0.705687			17	5	5
	0.157286	0.0173641	1.00875			7	4	18
	0.596053	0.0285131	0.673621			12	5	7
	0.669934	0.51597	0.722604			12	2	15
	0.461723	0.144263	0.715051			1	6	4
	0.728748	0.501984	0.799903			6	14	19
	0.00776541	0.427645	0.741667			13	7	14
	0.0724639	0.598637	0.681136			5	8	11
	0.688476	0.714187	0.689916			11	11	6
	0.104124	0.665946	0.718274			2	12	6
	0.500934	0.553236	0.649279			9	5	13
	0.31577	0.652926	0.697626			5	15	3
	0.455928	0.712818	0.779405			7	2	8
	0.281956	0.248617	0.28699			18	5	14
	0.749068	0.649022	0.665741			5	6	2
	0.213356	0.719673	0.0402408			4	10	4
	0.0884089	0.0890232	0.758345			1	11	19
	0.377685	0.763492	0.616846			8	7	3
	0.0153754	0.783352	0.894213			11	9	9
	0.610792	0.470647	0.730779			6	1	10
	0.686903	0.73753	0.768248			13	8	5
	0.788503	0.175386	0.735613			13	7	12
	0.702319	0.138202	0.659913			12	12	6
	0.62108	1.29332	0.769741			9	4	8
	0.614106	0.754981	0.762855			12	1	9
	0.668858	0.431952	0.561771			5	1	19
	0.646414	0.682142	0.639414			3	10	16
	0.710236	0.597455	0.708628			10	13	3
	0.713239	0.3158	0.356028			22	1	9
	0.299607	0.729431	0.602021			6	12	7
	0.666229	0.741164	0.553074			8	6	15
	0.780387	0.312316	0.651001			15	4	12
	0.155313	0.359467	0.68851			1	5	4
	0.666328	0.589324	0.62967			16	16	10
	0.00159498	0.521911	0.687867			5	14	1
	0.550305	0.702742	0.430646			6	17	17
	0.394575	0.783311	0.59684			12	10	5
	0.706635	0.374284	0.747084			14	12	6
	0.497491	0.674519	0.401222			4	4	5
	0.535236	0.72512	0.777061			14	1	3
	0.406127	0.703079	0.0540161			15	4	5
	0.694236	2.01176	0.565577			5	7	6
	0.559311	0.586142	0.659347			4	13	8
	0.0991079	0.606421	0.66846			17	11	2
	0.697971	0.737368	0.490322			16	16	4
	0.517115	0.547927	0.424624			6	7	11
	0.335144	0.592453	0.68047			16	3	20
	0.68721	0.770066	0.476743			2	2	7
	0.469571	0.402677	0.755476			12	5	5
	0.0372269	0.456856	0.316992			9	11	9
	0.666245	0.694663	0.678739			8	10	14
	0.713231	0.0354382	0.68833			11	4	14
	0.447033	0.704596	0.578036			13	7	12
	0.382472	0.590156	0.706989			9	10	10
	0.238594	0.715945	0.632828			8	14	8
	0.832922	0.742905	0.696154			18	2	14
	0.670473	0.389423	0.765371			14	10	12
	0.726908	0.0486185	0.669009			3	5	6
	0.549074	0.59983	0.564075			9	4	11
	0.74322	0.54449	0.68829			5	10	17
	0.504182	0.727173	0.591298			14	15	9
	0.562554	0.00477612	0.465674			11	1	5
	0.544624	0.748551	0.536886			12	7	8
	0.663722	0.61254	0.638026			16	6	13
	0.582815	0.0965587	0.413038			10	2	14
	0.386314	0.763279	0.707121			1	4	6
	0.768357	0.0330385	0.691227			1	6	12
	0.0031902	0.767747	0.383577			16	2	2
	0.121588	0.696975	0.129187			11	10	8
	0.39523	0.70319	0.793734			4	4	8
	0.562779	0.541363	0.240892			9	12	6
	0.32815	0.0461147	0.2869			14	2	8
	0.779946	0.683584	0.742266			14	13	8
	0.26266	0.671837	0.621095			15	16	6
	0.739856	0.477109	0.545689			16	1	6
	0.481271	0.712173	0.672507			11	7	13
	0.62777	0.495983	0.626817			5	12	4
	0.737006	0.587878	0.67493			12	7	6
	1.04409	0.71892	0.508176			5	9	10
	0.648351	0.299009	0.768464			6	8	10
	0.187986	0.570964	0.622238			14	2	5
	0.51191	0.00754834	0.448264			4	5	1
	0.292481	0.52978	0.0202446			11	11	6
	0.216313	0.466392	0.772227			8	10	17
	0.332842	0.524082	0.728617			15	8	12
	0.721635	0.708027	0.562147			9	11	10
	0.595981	0.493586	0.710091			12	13	11
	0.15698	0.139758	0.746039			16	5	10
	0.831491	0.698161	0.684506			11	3	8
	0.517896	0.624541	0.802562			3	16	10
	0.689868	0.381764	0.662276			2	7	7
	0.028514	0.525705	0.59699			9	11	7
	0.0495049	0.727481	0.351368			3	3	15
	0.706155	0.288623	0.630926			3	4	9
	0.168608	0.619546	0.529378			8	7	11
	0.714311	0.211452	0.800937			5	9	10
	0.507654	0.680208	0.338349			7	9	3
	0.566608	0.613794	0.567345			10	9	12
	0.675461	0.0772564	0.637804			13	15	16
	0.39567	0.675578	0.536007			4	10	9
	0.583568	0.743779	0.598266			1	3	7
	0.776741	0.284027	0.409473			9	6	11
	0.00349117	0.719677	0.708654			14	5	2
	0.487702	0.714136	0.329601			8	10	9
	0.620035	0.670061	0.543347			5	4	13
	0.0657659	0.0799549	0.637606			5	9	7
	0.223907	0.0488451	0.754347			10	8	9
	0.707538	0.59904	0.660408			8	2	3
	0.152646	0.616569	0.773237			2	10	4
	0.679938	0.287865	0.658956			8	10	11
	0.634248	0.658266	0.655135			7	7	2
	0.316355	0.211369	0.289312			11	10	8
		0.227907	0.655481			11	11	14
		0.631633	0.734377			7	1	12
	0.740097	0.607511	0.708494			4	9	3
	0.704997	0.748083	0.594028			6	3	4
	0.70165	0.670828	1.11048			8	6	7
	0.605457	0.307713	0.76608			17	10	10
	0.586803	0.691503	0.739949			7	21	6
	0.632642	0.70827	0.721762			14	10	8
	0.724337	0.443256	0.644744			5	13	7
	0.641516	0.489214	0.469149			17	14	5
	0.75946	0.476867	0.208985			13	11	7
	0.659193	0.0585296	0.459389			9	11	6
	0.734842	0.701291	0.598225			7	12	6
	0.6195	0.672228	0.696427			4	13	16
	0.0613307	0.170466	0.570335			3	16	9
	0.659439	0.631158	0.335324			9	9	4
	0.698617	0.674852	0.544429			7	6	13
	0.461295	0.459591	0.467323			1	12	13
	0.72023	0.624357	0.643969			6	4	3
	0.738603	0.391858	0.630186			5	7	23
	0.0113557	0.0256824	0.671575			4	11	10
	0.777824	0.261214	0.655031			13	12	15
	0.666394	0.712384	0.679395			10	14	20
	0.652362	0.664837	0.726714			7	3	1
	0.755255	0.638202	0.0678757			2	1	3
	0.696047	0.658338	0.751789			4	11	4
	0.659661	0.705114	0.636008			10	7	9
	0.483853	0.434293	0.492802			9	8	13
	0.407599	0.708105	0.634171			8	11	9
	0.441847	0.695983	0.678524			14	10	17
	0.741224	0.636588	0.654403			9	10	8
	0.761875	0.0311433	0.638917			2	12	8
	1.10795	0.72192	0.677077			8	13	11
	0.51143	0.14614	0.74582			13	11	6
	0.613404	0.783986	0.755543			6	16	10
	0.608318	0.00699111	0.797408			13	6	12
	0.697936	0.0430772	0.668821			8	9	2
	0.677745	0.716434	0.599247			16	10	7
	0.702413	0.420215	0.755133			10	12	5
	0.777526	0.448322	0.6921			14	6	9
	0.701189	0.673687	0.788423			13	3	12
	0.690541	0.382386	0.373669			9	15	6
	0.348268	0.481458	0.656622			13	6	2
	0.595366	0.761552	0.528621			3	14	13
	0.683012	0.0243464	0.599237			11	2	7
	0.505435	0.418984	0.353323			7	4	9
	0.630223	0.607514	0.806632			16	16	9
	0.64274	0.672551	0.627825			7	11	13
	0.579736	0.100183	0.684704			9	3	9
	0.721068	0.1858	0.735483			7	1	15
	0.675427	0.496453	0.706985			5	2	7
	0.776731	0.709452	0.669377			11	11	12
	0.856753	0.446078	0.681343			8	5	7
	0.421475	0.394887	0.642044			2	14	6
	0.130977	0.656496	0.648196			3	11	13
	0.551489	0.52386	0.482982			11	1	14
	0.716051	0.735249	0.707018			9	10	11
	0.660797	0.768325	0.683084			10	11	15
	0.501395	0.0383452	0.621676			11	10	9
	0.490134	0.451472	0.662833			6	12	6
	0.782108	0.513512	0.27097			2	9	12
	0.756131	0.633676	0.750346			5	12	11
	0.68312	0.0703772	0.703069			9	13	8
	0.83416	0.363753	0.679027			9	6	5
	0.214454	0.632381	0.306428			15	19	10
	0.674951	0.723041	0.769204			7	3	15
	0.710212	1.26305	0.462397			11	7	6
	0.674775	0.282957	0.702544			1	11	2
	0.608589	0.662825	0.62358			8	3	17
	0.752965	0.599549	0.654415			17	16	16
	0.693018	0.676116	0.651862			7	1	13
	0.178466	0.866701	0.567288			2	9	5
	0.48223	0.109075	0.734007			11	4	8
	0.726473	0.54874	0.444832			1	5	13
	0.685182	0.535648	0.643964			12	14	9
	0.673401	0.654341	0.695557			10	5	3
	0.773017	0.690594	0.012743			9	7	1
	0.791801	0.655258	0.059858			1	12	9
	0.469833	0.350668	0.741462			8	10	6
	0.693886	0.653369	0.787582			10	14	6
	0.635087	0.68151	0.771039			5	10	10
	0.547063	0.405764	0.667879			7	3	4
	0.652834	0.748508	0.689851			13	13	14
	0.515562	0.669558	0.651269			9	4	10
	0.478442	1.96258	0.653847			4	5	5
	0.468822	0.32417	0.700736			6	1	8
	0.496335	0.732774	0.658224			6	10	6
	0.770431	0.749951	0.550687			7	5	14
	0.73158	0.156164	0.6195			11	5	8
	0.607875	0.609407	0.587547			11	10	8
	0.576445	0.845811	0.603417			7	3	3
	0.774622	0.685614	0.608474			7	6	14
	0.0574032	0.265856	0.636673			5	9	15
	0.778662	0.487743	0.631095			3	13	7
	0.727997	0.74691	0.667394			6	11	7
	0.72715	0.529173	0.643556			8	9	1
	0.578979	0.272685	0.127683			8	13	7
	0.664787	0.366498	0.724855			6	10	6
	0.695715	0.774318	0.467524			5	7	9
	0.732199	0.568066	0.737965			13	16	1
	0.72464	0.517239	0.47896			14	7	3
	0.408416	0.633701	0.530951			6	3	5
	0.858593	0.586355	0.623193			6	7	2
	0.947474	0.165241	0.501823			13	10	7
	0.762379	0.694939	0.779176			11	2	10
	0.751884	0.388824	0.35714			29	3	9
	0.744167	0.116201	0.663943			5	7	11
	0.663102	0.639629	0.71544			9	4	2
	0.901168	0.807664	0.646384			10	9	7
	0.774085	0.182915	0.774172			6	11
	0.128127	0.726132				8	3
	0.665833	0.453919	0.776165			11	1
	0.83269	0.218427	0.48029			8	10
	0.670667	0.518702	0.346671			10	7
	0.800886	0.0580903	0.041655			22	8
	0.593351	0.660851	0.737874			14	2
	0.711596	0.615088	0.486951			9	11
	0.752149	0.360364	0.733815			9	7
	0.593029	0.714561	0.813678			13	5
	0.61052	0.50932	0.629047			7	11
	0.573479	0.506921	0.633509			8	8
	0.720842	0.685143	0.608287			3	16
	0.401823	0.650403	0.538603			13	2
	0.700024	0.214395	0.748668			5	17
	0.449927	0.800613	0.249949			10	6
	0.682773	0.666257	0.390998			8	10
	0.139721	0.508818	0.643877			9	11
	0.719299	0.501259	0.462522			9	8
	0.715846	0.563458	0.608736			3	11
	0.788433	0.023475	0.796575			17	12
	1.08605	0.596183	0.158372			7	14
	0.23146	0.260476	0.517013			1	2
	0.560681	0.489381	0.655491			1	17
	0.588934	0.23754	0.498385			4	13
	0.755639	0.604472	0.574041			20	6
	0.445873	0.227081	0.643817			6	8
	0.693044	0.204893	0.717534			9	7
	0.640934	0.00598715	0.521867			7	7
	0.0964335	0.642926	0.573568			4	13
	0.719266	0.620361	0.412024			11	11
	0.551273	0.0972625	0.500927			4	4
	0.701485	0.694945	0.0233351			1	8
	0.696503	0.576631	0.362339			12
	0.660362	0.573805	0.368649			9	1
	0.597436	0.259207	0.46552			15	1
	0.771294		0.00884361			9	1
	0.354097		0.717269			6	12
	0.75239	0.428496	0.773724			10	15
	0.520738	0.211377	0.182649			3	6
	0.554411	0.023846	0.411706			4	8
	0.98769	0.0286404	0.634032			13	9
	0.574966	0.414085	0.627266			7	5
	0.69149	0.643913	0.384675			15	9
	0.721146	0.466537	0.713729			17	9
	0.747913	0.657277	0.583965			14	3
	0.522407	0.601491	0.589502			11	6
	0.560834	0.221538	0.486391			9	10
	0.655867	0.539148	0.0832471			2	7
	0.392446	0.527759	0.605519			8	1
	0.511493	0.508065	0.518338			1	4
	0.774031	0.279873	0.263912			8	20
	0.693389	0.699586	0.533916			7	1
	0.467534	0.473026	0.705302			6	8
	0.732905	0.0718205	0.670939			9	10
	0.471485	0.234771	0.670638			9	1
	0.338764	0.420809	0.778614			24	5
	0.675284	0.0288738	0.771695			4	11
	0.594556	0.454794	0.737557			8	8
	0.802911	0.665614	0.659762			11	2
	0.754838	0.0263531	0.432834			28	1
	0.732842	0.451305	0.776236			4	3
	0.891496	0.330917	0.631055			16	11
	0.658485	0.252305	0.479883			6	12
	0.662969	0.0906944	0.267135			8	1
	0.250821	0.0738086	0.642996			4	6
	0.746744	0.351789	0.715329			1	10
	0.659583	0.519119	0.515598			10	12
	0.666196	0.503651	0.640511			9	1
	0.497593	0.0772085	0.498211			7	4
	0.739474	0.736557	0.69081			16	10
	0.568147	0.214634	0.706721			2	1
	0.604078	0.460116	0.692268			7	12
	0.676677	0.0170525	0.588564			11	8
	0.716594	0.243869	0.00116917			10	2
	0.732042	0.343122	0.586025			13	5
	0.973399	0.012813	0.702875			9	11
	0.33522	0.567145	0.25226			2	8
	0.767245	0.247174	0.523674			11	4
	0.569179	0.4788	0.717987			9	2
	0.143462	0.36645	0.628468			10	4
	0.648005	0.320551	0.534804			2	17
	0.74056	0.651691	0.489474			2	4
	0.633343	0.294886	0.592961			4	6
	0.706387	0.0310423	0.403917			14	7
	0.688072	0.115034	0.561464			6	8
	0.0793128	0.327829	0.670088			8	11
	0.752043	0.332269	0.768744			8	4
	1.04382	0.573041	0.672443			5	3
	0.47433	0.531049	0.610831			4	4
	0.213436	0.449228	0.591344			8	15
	0.797595	0.422282	0.371848			8	6
	0.710339	0.214855	0.067035			7	12
	0.587415	0.71026	0.698723			11	12
	0.314262	0.093203	0.548481			8	1
	0.663283	0.583114	0.575984			7	3
	0.0716153	0.458006	0.748828			5	4
	0.49162	0.726562	0.733319			2	7
	0.384191	0.427444	0.511102			7	7
	0.496001	0.380617	0.310957			9	5
	0.415004	0.0643956	0.345738			5	7
	0.786783	0.365885	0.657969			3	7
	0.457674	0.56146	0.503646			4	6
	0.739031	0.453208	0.533057			2	2
	0.526183	0.0198903	0.650165			4	1
	0.76014	0.471564	0.716395			5	11
	0.722928	0.51362	0.641151			7	5
	0.70971	0.180364	0.754084			10	5
	0.616974	0.185635	0.628132			7	3
	0.731612	0.0608103	0.146174			8	10
	0.573359	0.423229	0.685085			8	9
	0.520538	0.17399	0.572491			3	1
	0.76958	0.379115	0.904032			8	7
	0.566312	0.30792	0.0863361			4	1
	0.276741	0.186917	0.534459			12	14
	0.601177	0.690016	0.679877			13	2
	0.744525	0.0361373	0.692957			9	10
	0.649347	0.359884	0.425505			10	3
	0.582429	0.119918	0.563657			5	1
	0.41248	0.429632	0.609465			3	8
	0.0461996	0.467163	0.827675			4	11
	0.461746	0.363832	0.519737			9	6
	0.669251	0.473798	0.444896			4	17
	0.604606	0.00252338	0.585446			4	1
	0.576162	0.712778	0.717125			8	10
	0.708477	0.459589	0.451268			8	5
	0.452889	0.323342	0.599399			4	2
	0.501348	0.324134	0.756242			11	4
	0.559687	0.0923903	0.578585			10	3
	0.685317	0.38268	0.645236			5	9
	0.575569	0.088089	0.192204			8	4
	0.703017	0.123457	0.523447			9	10
	0.305749	0.497551	0.676002			6	4
	0.721006	0.108564	0.644788			10	4
	0.484133	0.5066	0.733013			2	3
	0.750993	0.126037	0.58838			4	1
	0.71808	0.602237	0.13761			7	1
	0.728442	0.0355376	0.710742			9	5
	1.2548	0.512763	0.630279			7	4
	0.692557	0.154355	0.358514			8	3
	0.700378	0.163099	0.625402			5	2
	0.725239	0.0758322	0.643183			4	4
	0.246863	0.194618	0.566301			13	8
	0.663232	0.190111	0.286456			5	4
	0.753116	0.181435	0.520999			10	4
	0.355843	0.0502261	0.61518			10	5
	0.729776	0.424413	0.63199			8	4
	0.439191	0.401243	0.562934			1	5
	0.45085	0.113276	0.69594			7	12
	0.709399	0.357663	0.696928			9	4
	0.616615	0.117607	0.660539			16	5
	0.406842	0.141527	0.753213			15	10
	0.756848	0.440991	0.564847			8	9
	0.437514	0.442196	0.525963			8	4
	0.761809	0.12252	0.722609			9	11
	0.653632	0.762136	0.719555			1	9
	0.370377	0.519555	0.793837			11	7
	0.846074	0.164515	0.467388			6	10
	0.715314	0.489791	0.157056			4	10
	0.705727	0.471397	0.576461			5	4
	0.558787	0.604739	0.660224			8	7
	0.00456023	0.606799	0.268684			24	11
	0.752782	0.142467	0.550159			8	10
	0.432488	0.44097	0.584587			5	9
	0.399048	0.047121	0.6656			4	9
	0.193773	0.49772	0.524839			8	10
	0.470699	0.619422	0.526677			5	9
	0.667789	0.470071	0.624707			4	12
	0.674814	0.409779	0.542826			8	1
	0.737409	0.69184	0.164838			7	10
	0.748809	0.44026	0.0761614			3	10
	0.483325	0.586649	0.386517				6
	0.623322	0.424281	0.530772			3	9
	1.02368	0.16989	0.545788			12	8
	0.767516	0.309066	0.384955			3	1
	0.553504	0.727076	0.694224			11	6
	0.715802	0.360757	0.350344			2	8
	0.754017	0.388037	0.527192			14	1
	0.388166	0.18486	0.673674			14	15
	0.61543	0.0171257	0.781353			11	2
	0.629114	0.593034	0.272592			7	2
	0.683203	0.447916	0.436795			15	1
	0.628828	0.0020176	0.661688			21	13
	0.803355	0.608019	0.493246			12	1
	0.638952	0.158542	0.634055			6	7
	0.648411	0.0121495	0.133319			4	12
	0.781623	0.0563081	0.466067			8	3
	0.675839	0.36751	0.673788			7	1
	0.788934	0.0601512	0.456796			2	6
	0.749244	0.390348	0.0230605			7	10
	0.791559	0.405993	0.332757			12	7
	0.711578	0.0660875	0.734307			3	11
	0.320649	0.561362	0.339994			12	8
	0.534787	0.0634329	0.0600887			3	3
	0.539794	0.28047	0.748508			6	2
	0.536078	0.507343	0.467432			21	1
	0.708893	0.577638	0.657644			11	3
	0.465686	0.31504	0.622344			2	13
	0.693167	0.171994	0.512502			3	2
	0.751634	0.0274124	0.756026			5	9
	0.699585	0.0700513	0.654919			9	12
	0.565582	0.0668636	0.00876227			12	3
	0.745042	0.144531	0.513225			3	11
	0.311188	0.495087	0.195011			19	8
	0.5659	0.320189	0.288181			2	11
	0.332834	0.26878	0.620692			1	11
	0.652679	0.184019	0.545607			20	9
	0.764981	0.571876	0.713819			2	1
	0.76744	0.74719	0.676959			15	10
	0.0591565	0.468013	0.57192			6	2
	0.777334	0.725715	0.0753806			2	2
	0.633106	0.294305	0.613303			4	5
	0.874187	0.189541	0.711071			14	5
	0.765318	0.369558	0.480428			12	8
	0.407832	0.242329	0.300843			2	7
	0.680508	0.0164415	0.69745			1	4
	0.00928738	0.381751	0.314852			4	2
	0.469883	0.378952	0.552741			14	10
		0.410818	0.670484			8	3
		0.509342	0.357447			13	9
	0.576106	0.130395	0.432691			6	5
	0.72371	0.136788	0.329934			5	3
	0.662707	0.667942	0.605527			2	9
	0.723499	0.536038	0.496839			12	15
	0.785679	0.519887	0.45864			21	12
	0.51371	0.417785	0.614388			11	6
	0.585842	0.0594668	0.402413			12	1
	0.723889	0.606763	0.655466			1	1
	0.64726	0.553919	0.350957			4	10
	0.688368	0.500111	0.746452			6	19
	0.450441	0.318205	0.434705			2	7
	0.291958	0.0051709	0.719021			14	3
	0.488174	0.0135259	0.309616			19	2
	0.667972	0.150037	0.613081			3	8
	0.740874	0.473222	0.427708			13	12
	0.364572	0.479329	0.480826			43	10
	0.151272	0.0333943	0.225921			7	9
	0.747951	0.532008	0.649763			5	3
	0.728425	0.319828	0.320495			9	6
	0.528579	0.501942	0.44627			5	1
	0.687105	0.474179	0.653419			6	2
	0.780928	0.630345	0.772486			10	6
	0.761032	0.0501122	0.947048			2	1
	0.732164	0.273523	0.744599			1	17
	0.640314	0.116755	0.701285			4	10
	0.699391	0.0122342	0.230217			3	9
	0.637389	0.342298	0.275486			6	16
	0.519022	0.0986062	0.760813			2	6
	0.699495	0.608882	0.825623			2	3
	0.747643	0.204684	0.600732			11	13
	0.725523	0.510274	0.466415			1	5
	0.661024	0.492113	0.481531			22	13
	0.67372	0.577866	0.3786			10	15
	0.799374	0.393374	0.728724			5	1
	0.64102	0.353973	0.641634			11	4
	0.742265	0.0414803	0.53319			14	5
	0.701518	0.633391	0.330018			5	6
	0.579891	0.603605	0.743188			3	15
	0.77172	0.00739802	0.762534			7	1
	0.335052	0.214717	0.445142			8	16
	0.63504	0.284237	0.688441			13	15
	0.724363	0.480243	0.68897			7	9
	0.776167	0.408335	0.466504			13	3
	0.75555	0.0341387	0.730651			7	3
	0.582069	0.53031	0.42786			10	9
	0.848454	0.5073	0.631169			6	8
	0.682669	0.480992	0.313366			7	1
	0.775539	0.243709	0.346321			8	13
	0.821356	0.136546	0.646224			7	3
	0.208838	0.604801	0.555355			6	6
	0.790797	0.299345	0.664238			7	9
	0.665618	0.0279177	0.785836			5	2
	0.920585	0.675093	0.685472			13	3
	0.38515	0.118914	0.289817			7	9
	0.512735	0.0705197	1.33238			11	3
	0.696676	0.351077	0.568384			6	5
	0.759745	0.0477191	0.635182			10	7
	0.611136	0.0163297	0.769382			7	1
	0.548891	0.688313	0.518459			14	7
	0.747819	0.141747	0.141317			10	10
	0.680853	0.0990166	0.76333			5	11
	0.744886	0.504087	0.804921			6	12
	0.0203918	0.0726349	0.647155			11	7
	0.55602	0.341975	0.506382			11	6
	0.784685	0.349838	0.672133			4	4
	0.765091	0.473655	0.84403			10	7
	0.716322	0.60547	0.137727			11	12
	0.718965	0.30856	0.467644			8	9
	0.714381	0.207691	0.666097			6	8
	0.749394	0.18281	0.255476			1	6
	0.782939	0.376921	0.780295			6	7
	0.465281	0.67396	0.643315			1	1
	0.701632	0.278901	0.379437			10	8
	0.613151	0.420726	0.638378			6	7
	0.423183	0.501153	0.594199			2	3
	0.0677431	0.351787	0.0309888			9	12
	0.793075	0.0201561	0.70292			10	8
	0.759289	0.501949	0.79434			3	5
	0.673396	0.258942	0.678326			4	8
	0.023567	0.413143	0.473169			12	3
	0.7891	0.513925	0.68964			10	2
	0.737353	0.122521	0.599964			11	9
	0.503203	0.570801	0.750349			10	10
	0.36255	0.614713	0.693533			4	7
	0.768344	0.33265	0.452716			13	7
	0.789456	0.0100898	0.610779			8	1
	0.710699	0.192596	0.530358			16	5
	0.813039	0.204115	0.58789			9	11
	0.682085	0.419857	0.264646			18	11
	0.73776	0.425836	0.58186			8	7
	0.634912	0.0377841	0.0802754			1	7
	0.651947	0.190036	0.384631			16	14
	0.404355	0.50654	0.786855			9	4
	0.326275	0.48652	0.582942			9	7
	0.458968	0.513717	0.603328			5	7
	0.657798	0.543276	0.558115			9	11
	0.758867	0.330619	0.24601			13	5
	0.773635	0.388202	0.487701			15	3
	0.744377	0.0722276	0.0035075			12	15
	0.545919	0.299554	0.647977			33	9
	0.6406	0.512156	0.549187			11	11
	0.663983	0.0959905	0.323239			7	9
	0.626908	0.108965	0.479666			8	8
	0.733081	0.462375	0.736967			8	14
	0.729918	0.530278	0.59345			13	9
	0.686829	0.510908	0.624348			23	11
	0.657412	0.384193	0.623958			7	9
	0.640115	0.338033	0.660312			10	11
	0.685726	0.639007	0.633813			10	5
	0.712305	0.429144				11	5
	0.794368	0.704894	0.28919			7	5
	1.09483	0.522624	0.766032			4	4
	0.647347	0.449588	0.686157			7	8
	0.665181	0.206388	0.667865			2	7
	0.858177	0.694652	0.587723			7	2
	0.703934	0.244986	0.58055			15	2
	0.425177	0.28149	0.782741			6	10
	0.583036	0.182842	0.774098			6	10
	0.770033	0.363528	0.0889426			5	5
	0.702674	0.252586	0.252286			11	16
	0.477696	0.0407455	0.557766			6	6
	0.740679	0.416457	0.407708			6	6
	0.809115	0.432538	0.60181			1	2
	0.838472	0.557417	0.631034			9	1
	0.44729	0.624395	0.644365			1	9
	0.750192	0.340243	0.364981			6	11
	0.458572	0.213146	0.596221			7	2
	0.289315	0.197475	0.0159407			11	13
	0.565024	0.0616685	0.645037			10	13
	0.715568	0.46672	0.657159			8	2
	0.539995	0.577234	0.776664			8	10
	0.651324	0.748067	0.500182			11	10
	0.636906	0.369725	0.673846			22	14
	0.0759532	0.503611	0.694117			2	12
	0.185658	0.0199623	0.687156			9	9
	0.767234	0.491786	0.465233			5	12
	0.560275	0.510687	0.641461			5	4
	0.431239	0.491499	0.578478			10	9
	0.767037	0.381151	0.1307			13	9
	0.795958	0.621953	0.462602			5	1
	0.666725	0.507387	0.697285			10	6
	0.516889	0.0331056	0.40267			5	1
	0.512447	0.162711	0.688436			9	4
	0.361959	0.277756	0.879238			9	10
	0.770433	0.0132343	0.574605			9	12
	0.60519	0.354516	0.673153			7	10
	0.76236	0.0901528	0.636889			14	8
	0.763782	0.182774	0.735818			15	2
	0.653445	0.429054	0.662243			10	7
	0.40674	0.299407	0.686044			5	7
	0.850464	0.506484	0.658654			9	4
	0.107953	0.275892	0.66789			6	2
	0.63341	0.0119509	0.61572			9	8
	0.808173	0.297764	0.574925			8	2
	0.485916	0.626534	0.102822			8
	0.50507	0.04207	0.670711			8
	0.746083	0.182336	0.533018			20
	0.766386	0.28855	0.531103			11
	0.558558	0.263191	0.663944			14
	0.751178		0.664034			10
	0.416561		0.317298			10
	0.691406	0.953115	0.488709			10
	0.941772	0.764595	0.770216			2
	0.784889	0.635476	0.499562			6
	0.526188	0.694223	0.644565			6
	0.756255	0.803074	0.598991			11
	0.751128	0.433613	0.548605			6
	0.434331	0.660651	0.723033			5
	0.52862	0.715945	0.706108			10
	0.875231	0.765806	0.638668			6
	0.678546	0.574189	0.234874			6
	0.707119	0.697838	0.761869			25
	0.701434	0.592969	0.665436			4
	0.655304	0.733275	0.542552			9
	0.773991	0.757636	0.668533			7
	0.47728	0.611693	0.713783			11
	0.565473	0.582365	0.688137			8
	0.223644	0.749487	0.659673			15
	0.564761	0.484919	0.426101			6
	0.679272	0.742218	0.676652			9
	0.762828	0.752004	0.72084			21
	0.708691	0.660903	0.688241			13
	0.010414	0.74372	0.544134			20
	0.620922	0.548407	0.708612			21
	0.700902	0.445092	0.678855			7
	0.738782	0.650542	0.705687			15
	0.704722	0.696224	1.00875			13
	0.767563	0.415511	0.673621			12
	0.587691	0.692028	0.722604			2
	0.637933	0.762313	0.715051			6
	0.774698	0.630097	0.799903			18
	0.64876	0.728785	0.741667			13
	0.786596	0.729762	0.681136			1
	0.715051	0.680399	0.689916			10
	0.816159	0.101632	0.718274			5
	0.615159	0.798879	0.649279			11
	0.615062	0.729514	0.697626			1
	0.763528	0.580161	0.779405			21
	0.591353	0.744505	0.28699			12
	0.663722	0.308409	0.665741			17
	0.788245	0.708292	0.0402408			6
	0.511126	0.834235	0.758345			1
	0.716951	0.555219	0.616846			3
	0.759496	0.761789	0.894213			6
	0.73132	0.701124	0.730779			10
	0.755014	0.60521	0.768248			10
	0.816245	0.754808	0.735613			13
	0.77269	0.684084	0.659913			7
	0.0733296	0.510657	0.769741			28
	0.757715	0.557892	0.762855			8
	0.839851	0.712974	0.561771			16
	1.00391	0.653653	0.639414			9
	0.503	0.162492	0.708628			11
	0.695701	0.762586	0.356028			3
	0.108379	0.43315	0.602021			8
	0.728219	0.779929	0.553074			3
	0.659934	0.57558	0.651001			8
	0.783361	0.68959	0.68851			2
	0.725412	0.714027	0.62967			2
	0.779467	0.677439	0.687867			6
	0.534223	0.656652	0.430646			15
	0.692576	0.106561	0.59684			8
	0.32318	0.828875	0.747084			10
	0.36143	0.35272	0.401222			10
	0.784262	0.714009	0.777061			8
	0.617846	0.802387	0.0540161			6
	0.541698	0.59392	0.565577			10
	0.350571	0.793219	0.659347			6
	0.71353	0.495798	0.66846			9
	0.719347	0.603275	0.490322			9
	0.431124	0.701734	0.424624			5
	0.781308	0.626021	0.68047			6
	0.752976	0.667059	0.476743			31
	0.741925	0.788776	0.755476			6
	0.494405	0.0149381	0.316992			2
	0.803703	0.65564	0.678739			10
	0.299992	0.616087	0.68833			3
	0.478495	0.0877717	0.578036			12
	0.610215	0.508107	0.706989			7
	0.697024	0.798998	0.632828			9
	0.639815	0.777917	0.696154			4
	0.59168	0.597688	0.765371			6
	0.764372	0.82702	0.669009			11
	0.788489	0.798352	0.564075			10
	0.699465	0.260497	0.68829			12
	0.757804	0.713983	0.591298			7
	0.595503	0.741434	0.465674			5
	0.618539	0.694209	0.536886			5
	0.732448	0.610851	0.638026			8
	0.676557	0.625797	0.413038			11
	0.524076	0.670474	0.707121			3
	0.572606	0.70877	0.691227			10
	0.539365	0.804783	0.383577			1
	0.714271	0.741931	0.129187			27
	0.742872	0.64493	0.793734			3
	0.678731	0.700009	0.240892			6
	0.749699	0.673928	0.2869			12
	0.628513	0.686214	0.742266			7
	0.278597	0.763023	0.621095			12
	0.271705	0.207465	0.545689			5
	0.807089	0.583875	0.672507			19
	0.286048	0.728394	0.626817			11
	0.664957	0.530418	0.67493			9
	0.772899	0.643567	0.508176			9
	0.335977	0.729032	0.768464			16
	0.780303	0.626706	0.622238			10
	0.00302346	0.762331	0.448264			4
	0.762579	0.735369	0.0202446			4
	0.965175	0.685634	0.772227			4
	0.438841	0.849397	0.728617			9
	0.455392	0.71041	0.562147			7
	0.76178	0.233553	0.710091			11
	0.612846	0.672198	0.746039			5
	0.733037	0.639897	0.684506			3
	0.775916	0.6823	0.802562			11
	0.862742	0.644939	0.662276			7
	0.726498	0.816475	0.59699			5
	0.728503	0.557027	0.351368			7
	0.591306	0.104272	0.630926			6
	0.901204	0.6916	0.529378			6
	0.783114	0.756978	0.800937			23
	0.597993	0.761723	0.338349			8
		0.650004	0.567345			2
		0.177442	0.637804			3
	0.49719	0.787347	0.536007			6
	0.400541	0.790846	0.598266			1
	0.630723	0.501672	0.409473			7
	0.72235	0.539741	0.708654			9
	0.0195193	0.655348	0.329601			13
	0.598405	0.790622	0.543347			10
	0.625086	0.774086	0.637606			9
	0.575718	0.749402	0.754347			7
	0.601149	0.634894	0.660408			8
	0.642235	0.29004	0.773237			6
	0.417983	0.7586	0.658956			9
	0.5315	0.570896	0.655135			11
	1.02639	0.00173526	0.289312			8
	0.220991	0.623678	0.655481			25
	0.689523	0.45574	0.734377			8
	0.685075	0.683353	0.708494			5
	0.337258	0.391777	0.594028			11
	0.280557	0.590822	1.11048			4
	0.558544	0.121964	0.76608			7
	0.162119	0.684456	0.739949			13
	0.444031	0.773081	0.721762			2
	0.795767	0.423103	0.644744			11
	0.474504	0.456223	0.469149			12
	0.460656	0.512292	0.208985			4
	0.725015	0.728209	0.459389			10
	0.0532684	0.206839	0.598225			19
	0.291086	0.777352	0.696427			8
	0.331787	0.696955	0.570335			3
	0.422198	0.53611	0.335324			10
	0.602262	0.62414	0.544429
	0.153198	0.752386	0.467323			9
	0.358797	0.493989	0.643969			3
	0.0421145	0.687786	0.630186			6
	0.210171	0.587685	0.671575			20
	0.705805	0.756339	0.655031			19
	0.358787	0.764205	0.679395			5
	0.6172	0.519944	0.726714			8
	0.61046	0.757474	0.0678757			12
	0.541739	0.680707	0.751789			13
	0.378554	1.03821	0.636008			7
	0.421508	0.715903	0.492802			12
	0.631566	0.765629	0.634171			11
	0.376363	0.711894	0.678524			1
	0.0301261	0.669033	0.654403			11
	0.563169	0.820775	0.638917			12
	0.624088	0.341685	0.677077			2
	0.650603	0.669974	0.74582			8
	0.344634	0.726615	0.755543			13
	0.661749	0.807392	0.797408			1
	0.75775	0.756869	0.668821			4
	0.397535	0.885554	0.599247			12
	0.667952	0.768014	0.755133			3
	0.437372	0.815846	0.6921			8
	0.614711	0.678642	0.788423			10
	0.258442	0.582297	0.373669			12
	0.0560174	0.0306549	0.656622			10
	0.410924	0.810638	0.528621			5
	0.192135	0.601698	0.599237			5
	0.434767	0.712053	0.353323			6
	0.640565	0.582927	0.806632			20
	0.696001	0.725372	0.627825			3
	0.139362	0.70885	0.684704			14
	0.372251	0.71014	0.735483			9
	0.661807	0.819582	0.706985			11
	0.550534	0.268348	0.669377			11
	0.69435	0.842391	0.681343			5
	0.585983	0.69891	0.642044			11
	0.131276	0.784536	0.648196			11
	0.932835	0.208924	0.482982			4
	0.524903	0.515327	0.707018			14
	0.270276	0.708576	0.683084			4
	0.138613	0.605378	0.621676			12
	0.199866	0.404578	0.662833			3
	0.483357	0.664404	0.27097			7
	0.673123	0.695402	0.750346			13
	0.380472	0.768668	0.703069			9
	0.504672	0.780798	0.679027			12
	0.519606	0.653428	0.306428			12
	0.0183903	0.821438	0.769204			20
	0.64894	0.771598	0.462397			3
	0.592293	0.683409	0.702544			5
	0.625281	0.782435	0.62358			9
	0.621653	0.380166	0.654415			7
	0.561402	0.598121	0.651862			8
	0.608563	0.722231	0.567288			9
	0.0870774	0.885058	0.734006			14
	0.242272	0.607072	0.444832			6
	0.52	0.713615	0.643964			19
	0.590591	0.645057	0.695557			9
	0.55254	0.554719	0.012743			7
	0.541178	0.742563	0.059858			12
	0.540515	0.451775	0.741462			9
	0.551395	0.116546	0.787582			8
	0.734158	0.485063	0.771039			20
	0.692247	0.651867	0.667879			25
	0.531729	0.341596	0.689851			17
	0.763581	0.69758	0.651269			7
	0.574326	0.71156	0.653847			13
	0.363283	0.38589	0.700736			10
	0.171918	0.706157	0.658224			3
	0.559044	0.537447	0.550687			10
	0.540839	0.65544	0.6195			12
	0.742845	0.759761	0.587547			14
	0.677549	0.595353	0.603417			11
	0.702549	0.721892	0.608474			15
	0.439127	0.203987	0.636673			3
	0.666242	0.806462	0.631095			12
	0.630889	0.664356	0.667394			9
	0.856371	0.726741	0.643556			17
	0.275227	0.731997	0.127683			5
	0.618522	0.617665	0.724855			11
	0.505272	0.807906	0.467524			16
	0.0945687	0.760977	0.737965			9
	0.259247	0.357344	0.47896			6
	0.679629	0.896007	0.530951			16
	0.31541	0.799564	0.623193			6
	0.682025	0.573187	0.501823			14
	0.182832	0.684048	0.779176			14
	0.0628724	0.695784	0.35714			11
	0.0555981	0.658367	0.663943			10
	0.624897	0.775719	0.71544			2
	0.731414	0.0548439	0.646384			8
	0.0963187	0.242515	0.774172			11
	0.638929	0.750125				9
	0.805457	0.656606				12
	0.108371	0.539151				9
	0.7546	0.661581				9
	0.683133	0.753693				16
	0.686737	0.608961				7
	0.357246	0.695429				5
	0.737202	0.716755				6
	0.457815	0.69018				1
	0.647216	0.714165				7
	0.617195	0.735943				10
	0.465129	0.496688				10
	0.762028	0.724852				4
	0.620476	0.654288				9
	0.665164	0.455033				5
	0.0131675	0.185445				4
	0.606487	0.68264				13
	0.655969	0.447077				12
	0.504955	0.503758				17
	0.723237	0.756069				12
	0.644499	0.669064				18
	0.525643	0.754131				9
	0.510033	0.791426				11
	0.626641	0.554528				16
	0.671182	0.633496				14
	0.558848	0.510783				4
	0.52837	0.659953				3
	0.698816	0.707241				16
	0.765673	0.756388				18
	0.290169	0.664434				13
	0.638615	0.0425461				14
	0.747287	0.291084				1
	0.574066	0.658158				5
	0.683317	0.554867				16
	0.616655	0.540053				7
	0.354245	0.457206				5
	0.511484	0.661033				3
	0.650646	0.778008				21
	0.0948257	0.521143				7
	0.544299	0.405604				11
	0.540984	0.633852				18
	0.428135	0.34531				10
	0.65958	0.730098				16
	0.486361	0.7365				2
	0.362666	0.755755				10
	0.74347	0.475244				17
	0.537378	0.614244				7
	0.159442	0.589833				13
	0.647204	0.604592				9
	0.137613	0.677867				23
	0.534153	0.69643				11
	0.336616	0.682636				6
	0.181972	0.610264				9
	0.482824	0.673521				2
	0.369585	0.218328				6
	0.605121	0.77375				3
	0.436235	0.711678				22
	0.524061	0.775589				8
	0.0193843	0.478983				9
	0.10851	0.317591				15
	0.579575	0.70533				6
	0.349686	0.752641				40
	0.457457	0.715684				4
	0.461663	0.633416				6
	0.388878	0.683439				6
	0.478808	0.724724				8
	0.500283	0.583696				11
	0.682068	0.597153				10
	0.765881	0.692659				6
	0.345897	0.787817				1
	0.641892	0.282601				7
	0.692531	0.724421				15
	0.670507	0.671954				11
	0.699921	0.726222				8
	0.414646	0.7711				5
	0.574003	0.604003				8
	0.6878	0.387788				4
	0.604789	0.652957				19
	0.646443	0.687068				16
	0.269478	0.203033				9
	0.4319	0.746918				15
	0.48879	0.674666				14
	0.128237	0.442742				14
	0.57859	0.752383				7
	0.318951	0.495481				15
	0.607178	0.709546				13
	0.448827	0.712431				10
	0.285646	0.641795				9
	0.550136	0.259371				11
	0.678892	0.56683				10
	0.586723	0.608564				2
	0.625706	0.943991				14
	0.24839	0.692729				9
	0.659647	0.697417				16
	0.630174	0.621782				2
	0.187072	0.702331				9
	0.540567	0.737877				9
	0.62479	0.76491				8
	0.582815	0.766487				13
	0.342069	0.751693				5
	0.721716	0.723437				3
	0.516341	0.550645				3
	0.485771	0.579803				6
	0.887859	0.584463				12
	0.556202	0.769636				6
	0.656813	0.830908				9
	0.721523	0.708931				13
	0.599167	0.672768				35
	0.531011	0.74358				4
	0.676585	0.777901				11
	0.531118	0.748683				2
	0.554682	0.782698				3
	0.655362	0.543569				16
	0.612589	0.64056				4
	0.11245	0.0378113				10
	0.665008	0.669049				2
	0.534571	0.745894				16
	1.0521	0.538551				12
	0.494724	0.785144				11
	0.481147	0.49643				8
	0.567604	0.564367				5
	0.294349	0.708097				7
	0.509693	0.788079				11
	0.354511	0.787681				10
	0.631264	0.755481				13
	0.489623	0.688813				11
	0.677794	0.531841				7
	0.493571	0.704015				19
	0.629726	0.738488				9
	0.742759	0.098362				24
	0.674188	0.590286				7
	0.414432	0.42199				7
	0.776901	0.847669				12
	0.583891	0.748263				4
	0.671058	0.796668				2
	0.517787	0.572109				14
	0.16171	0.548076				17
	0.624631	0.423035				15
	0.344477	0.739463				18
	0.580629	0.704029				13
	0.0477675	0.70605				10
	0.509139	0.775913				8
	0.0331386	0.803928				18
	0.156627	0.682988				19
	0.354118	0.721654				16
	0.405504	0.680814				13
	0.843828	0.780909				13
	0.729967	0.69973				7
	0.596147	0.602494				6
	0.705051	0.754513				8
	0.43166	0.609331				12
	0.643535	0.564149				15
	0.640202	0.69803				4
	0.460926	0.637355				7
	0.571523	0.702307				12
	0.430403	0.778619				9
	0.373493	0.676296				23
	0.6713	0.774707				15
	0.803655	0.7121				9
	0.707894	0.844141				7
	0.482008	0.777875				10
	0.599438	0.467994				10
	0.453156	0.687033				5
	0.36568	0.346889				17
	0.765978	0.729518				6
	0.101578	0.640044				8
	0.232222	0.00155199				12
	0.653517	0.359484				8
	0.58982	0.22502				10
	0.487548	0.706543				13
	0.712375	0.788942				8
	0.316525	0.640122				8
	0.193867	0.723203				11
	0.593914	0.62913				9
	0.316645	0.754404				3
	0.63164	0.756075				1
	0.579279	0.391965				11
	0.177115	0.578851				10
	0.633917	0.745187				16
	0.680092	0.674691				15
	0.816276	0.56402				10
	0.564981	0.455361				11
	0.794313	0.487845				4
	0.405171	0.780887				17
	0.435452	0.638285				11
	0.440988	0.511684				13
	0.678569	0.80176				8
	0.687501	0.293171				3
	0.43521	0.569587				9
	0.391628	0.114533				8
	0.245952	0.646042				15
	0.0893721	0.670462				7
	0.329345	0.606665				13
	0.663482	0.819881				14
	0.154162	0.676793				7
	0.688967	0.698309				12
	0.624565	0.628054				3
	0.588858	0.730625				6
	0.875935	0.751076				8
	0.515233	0.741947				11
	0.168196	0.713441				10
	0.760301	0.334119				4
	0.329767	0.580677				7
	0.681866	0.863426				3
	0.726726	0.156222				9
	0.149117	0.557805				9
	0.593215	0.655202				8
	0.642685	0.588999				7
	0.208654	0.871434				10
	0.520826	0.330429				6
	0.834308	0.368222				9
	0.696067	0.827866				4
	0.382662	0.706997				13
	0.632522	0.927136				10
	0.682101	0.71965				13
	0.708048	0.619337				10
	0.6472	0.568712				7
	0.502415	0.39399				10
	0.569646	0.79807				12
	0.445448	0.571939				9
	0.477384	0.82032				18
	0.592911	0.770567				5
	0.35493	0.69052				6
	0.27049	0.673625				10
	0.754101	0.743418				8
	0.143622	0.696878				8
	0.322898	0.775305				27
	0.642394	0.770967				10
	0.6195	0.762254				3
	0.549664	0.0873108				9
	0.593402	0.724895				1
	0.454234	0.564207				7
	0.159156	0.654107			Number of values	1482	998	624
	0.495878	0.723266			Mean	8.713	8	8.002
	0.737037	0.596057			Std. Deviation	5.176	4.446	4.071
	0.241184	0.705429
	0.495649	0.567445
	0.577204	0.331611
		0.596419
		0.779282
	0.740097	0.623417
	0.704997	0.727144
	0.70165	0.781527
	0.605457	0.436817
	0.586803	0.688097
	0.632642	0.653106
	0.724337	0.745415
	0.641516	0.644307
	0.75946	0.717501
	0.659193	0.021948
	0.734842	0.714556
	0.6195	0.772188
	0.0613307	0.727566
	0.659439	0.860811
	0.698617	0.698497
	0.461295	0.744765
	0.72023	0.810822
	0.738603	0.691283
	0.0113557	0.830286
	0.777824	0.662223
	0.666394	0.737891
	0.652362	0.574786
	0.755255	0.693125
	0.696047	0.576354
	0.659661	0.774409
	0.483853	0.564415
	0.407599	0.635528
	0.441847	0.759701
	0.741224	0.814974
	0.761875	0.775022
	1.10795	0.857845
	0.51143	0.677077
	0.613404	0.663384
	0.608318	0.721579
	0.697936	0.698104
	0.677745	0.735422
	0.702413	0.863533
	0.777526	0.594144
	0.701189	0.729609
	0.690541	0.682081
	0.348268	0.751258
	0.595366	0.77347
	0.683012	0.845234
	0.505435	0.800597
	0.630223	0.596395
	0.64274	0.701954
	0.579736	0.780693
	0.721068	0.707186
	0.675427	0.545202
	0.776731	0.806374
	0.856753	0.857049
	0.421475	0.790628
	0.130977	0.730772
	0.551489	0.670822
	0.716051	0.759389
	0.660797	0.75256
	0.501395	0.0112937
	0.490134	0.804389
	0.782108	0.860434
	0.756131	0.547796
	0.68312	0.585503
	0.83416	0.610319
	0.214454	0.751286
	0.674951	0.395139
	0.710212	0.548693
	0.674775	0.794976
	0.608589	0.761399
	0.752965	0.787423
	0.693018	0.718617
	0.178466	0.649628
	0.48223	0.765964
	0.726473	0.00713152
	0.685182	0.681419
	0.673401	0.73712
	0.773017	0.697788
	0.791801	0.615587
	0.469833	0.779648
	0.693886	0.647772
	0.635087	0.409348
	0.547063	0.718212
	0.652834	0.813945
	0.515562	0.768014
	0.478442	0.664624
	0.468822	0.190913
	0.496335	0.78824
	0.770431	0.545
	0.73158	0.664793
	0.607875	0.721951
	0.576445	0.577114
	0.774622	0.0235286
	0.0574032	0.694636
	0.778662	0.793002
	0.727997	0.511657
	0.72715	0.729773
	0.578979	0.769178
	0.664787	0.647369
	0.695715	0.766953
	0.732199	0.693523
	0.72464	0.4521
	0.408416	0.805507
	0.858593	0.659058
	0.947474	0.478829
	0.762379	0.751408
	0.751884	0.701352
	0.744167	0.607695
	0.663102	0.784059
	0.901168	0.519903
	0.774085	0.698251
	0.128127	0.836747
	0.665833	0.453751
	0.83269	0.755839
	0.670667	0.665882
	0.800886	0.813234
	0.593351	0.677882
	0.711596	0.750319
	0.752149	0.72789
	0.593029	0.506705
	0.61052	0.69581
	0.573479	0.603053
	0.720842	0.739902
	0.401823	0.73968
	0.700024	0.656112
	0.449927	0.849755
	0.682773	0.770874
	0.139721	0.687031
	0.719299	0.794184
	0.715846	0.559345
	0.788433	0.722983
	1.08605	0.701434
	0.23146	0.771888
	0.560681	0.834701
	0.588934	0.749179
	0.755639	0.579525
	0.445873	0.627244
	0.693044	0.791039
	0.640934	0.420266
	0.0964335	0.772613
	0.719266	0.820979
	0.551273	0.720357
	0.701485
	0.696503
	0.660362	0.700779
	0.597436	0.726484
	0.771294	0.3126
	0.354097	0.690897
	0.75239	0.700591
	0.520738	0.762602
	0.554411	0.735156
	0.98769	0.776034
	0.574966	0.671315
	0.69149	0.728201
	0.721146	0.833503
	0.747913	0.528892
	0.522407	0.577011
	0.560834	0.323439
	0.655867	0.697725
	0.392446	0.349948
	0.511493	0.352363
	0.774031	0.518278
	0.693389	0.564645
	0.467534	0.690892
	0.732905	0.812848
	0.471485	0.603438
	0.338764	0.673814
	0.675284	0.776896
	0.594556	0.711958
	0.802911	0.661646
	0.754838	0.750372
	0.732842	0.785816
	0.891496	0.305159
	0.658485	0.481643
	0.662969	0.280472
	0.250821	0.621071
	0.746744	0.746009
	0.659583	0.728716
	0.666196	0.283487
	0.497593	0.411154
	0.739474	0.750828
	0.568147	0.659437
	0.604078	0.609536
	0.676677	0.729882
	0.716594	0.673869
	0.732042	0.610869
	0.973399	0.756621
	0.33522	0.677957
	0.767245	0.615234
	0.569179	0.543727
	0.143462	0.718813
	0.648005	0.686422
	0.74056	0.712606
	0.633343	0.706462
	0.706387	0.566177
	0.688072	0.687405
	0.0793128	0.723199
	0.752043	0.771366
	1.04382	0.121317
	0.47433	0.700038
	0.213436	0.738173
	0.797595	0.596329
	0.710339	0.618997
	0.587415	0.368342
	0.314262	0.740986
	0.663283	0.770006
	0.0716153	0.2363
	0.49162	0.644216
	0.384191	0.839094
	0.496001	0.226436
	0.415004	0.689135
	0.786783	0.656188
	0.457674	0.700931
	0.739031	0.588227
	0.526183	0.310498
	0.76014	0.585575
	0.722928	0.535845
	0.70971	0.127748
	0.616974	0.689073
	0.731612	0.506712
	0.573359	0.253422
	0.520538	0.281822
	0.76958	0.747373
	0.566312	0.677625
	0.276741	0.574669
	0.601177	0.535319
	0.744525	0.577948
	0.649347	0.667741
	0.582429	0.654458
	0.41248	0.765708
	0.0461996	0.125318
	0.461746	0.669196
	0.669251	0.487286
	0.604606	0.293159
	0.576162	0.719633
	0.708477	0.21949
	0.452889	0.596143
	0.501348	0.429874
	0.559687	0.689263
	0.685317	0.663167
	0.575569	0.332788
	0.703017	0.702758
	0.305749	0.624906
	0.721006	0.673744
	0.484133	0.503929
	0.750993	0.264269
	0.71808	0.746815
	0.728442	0.606018
	1.2548	0.661331
	0.692557	0.13569
	0.700378	0.755858
	0.725239	0.36398
	0.246863	0.795218
	0.663232	0.692417
	0.753116	0.771361
	0.355843	0.485914
	0.729776	0.738574
	0.439191	0.65775
	0.45085	0.719717
	0.709399	0.769986
	0.616615	0.67587
	0.406842	0.660318
	0.756848	0.558055
	0.437514	0.731524
	0.761809	0.516601
	0.653632	0.452174
	0.370377	0.696932
	0.846074	0.113018
	0.715314	0.660206
	0.705727	0.647512
	0.558787	0.691444
	0.00456023	0.696367
	0.752782	0.771507
	0.432488	0.408122
	0.399048	0.0176233
	0.193773	0.114533
	0.470699	0.021948
	0.667789	0.116546
	0.674814	0.177442
	0.737409	0.121985
	0.748809	0.0885377
	0.483325	0.309971
	0.623322	0.11109
	1.02368	0.0983621
	0.767516	0.357345
	0.553504	0.206839
	0.715802	0.242844
	0.754017	0.510657
	0.388166	0.365879
	0.61543	0.387788
	0.629114	0.208924
	0.683203	0.242515
	0.628828	0.0793845
	0.803355	0.856141
	0.638952	0.346889
	0.648411	0.608961
	0.781623	0.156222
	0.675839	0.334119
	0.788934	0.233553
	0.749244	0.410015
	0.791559	0.38589
	0.711578	0.368222
	0.320649	0.323567
	0.534787	0.207464
	0.539794	0.336457
	0.536078	0.203033
	0.708893	0.238449
	0.465686	0.487845
	0.693167	0.34531
	0.751634	0.457206
	0.699585	0.400273
	0.565582	0.456223
	0.745042	0.415511
	0.311188	0.35272
	0.5659	0.259371
	0.332834	0.531841
	0.652679	0.493989
	0.764981	0.500116
	0.76744	0.722243
	0.0591565	0.43315
	0.777334	0.458428
	0.633106	0.578851
	0.874187	0.260497
	0.765318	0.229346
	0.407832	0.571939
	0.680508	0.447077
	0.00928738	0.572109
	0.469883	0.508107
		0.597153
		0.603275
	0.705798	0.495075
	0.516749	0.413629
	0.618507	0.391777
	0.0226966	0.653428
	0.534548	0.341596
	0.142041	0.359484
	0.512373	0.496183
	0.432281	0.668183
	0.194407	0.496688
	0.595709	0.53611
	0.00124802	0.282601
	0.081846	0.505399
	0.373485	0.467994
	0.398642	0.511684
	0.642123	0.317591
	0.169129	0.436817
	0.509686	0.605378
	0.72669	0.543988
	0.675571	0.433613
	0.458846	0.664633
	1.04358	0.561335
	0.509594	0.308409
	0.00420978	0.455033
	0.115005	0.603044
	0.364385	0.522364
	0.249565	0.393456
	0.467026	0.267937
	0.744277	0.592969
	0.34452	0.512979
	0.79471	0.293171
	0.277443	0.539151
	0.171144	0.45574
	0.567646	0.635476
	0.553061	0.575458
	0.314358	0.706232
	0.0726083	0.558253
	0.0450062	0.673928
	0.298925	0.746376
	0.130109	0.442742
	0.660578	0.530418
	0.499984	0.696816
	0.62283	0.787681
	0.67804	0.580629
	0.162958	0.640122
	0.10096	0.667059
	0.43917	0.565894
	0.552101	0.704655
	0.66668	0.69973
	0.316328	0.628461
	0.274477	0.715903
	0.0802674	0.65544
	0.0543023	0.569587
	0.289139	0.573187
	0.642416	0.626706
	0.621931	0.543569
	0.223291	0.647288
	0.268339	0.601699
	0.00777547	0.653653
	0.618148	0.568712
	0.696534	0.588999
	0.692952	0.531316
	0.513683	0.513846
	0.299514	0.570896
	0.100778	0.658367
	0.618839	0.612324
	0.04395	0.638285
	0.832274	0.445092
	0.548399	0.553837
	0.469764	0.606654
	0.775718	0.631532
	0.429551	0.670462
	0.60737	0.69643
	0.590974	0.582297
	0.099738	0.611693
	0.641211	0.556773
	0.319499	0.564367
	0.424893	0.451272
	0.523628	0.967865
	0.6811	0.501672
	0.212842	0.728668
	0.0192911	0.550643
	0.626899	0.669974
	0.386028	0.554719
	0.00279315	0.598121
	0.0588547	0.564207
	0.45635	0.630097
	0.88042	0.72208
	0.652504	0.555219
	0.305452	0.609331
	0.782845	0.845795
	0.410017	0.715684
	0.369027	0.569355
	0.682704	0.68959
	0.743904	0.927136
	0.174041	0.621782
	0.663878	0.554528
	0.222939	0.521143
	0.36169	0.619502
	0.737779	0.683409
	0.753643	0.847669
	0.469411	0.589204
	0.455669	0.596057
	0.164639	0.694209
	0.29404	0.657228
	0.389382	0.664355
	0.740775	0.538551
	0.0140583	0.597688
	0.0523384	0.391865
	0.249201	0.661282
	0.692696	0.662175
	0.148053	0.684456
	0.190467	0.670474
	0.532787	0.718354
	0.640207	0.658158
	0.623217	0.664434
	0.465665	0.615519
	0.650024	0.708931
	0.195444	0.669064
	0.226426	0.634894
	0.386324	0.70717
	0.764612	0.69018
	0.149781	0.61932
	0.637794	0.943991
	0.46519	0.855611
	0.0257637	0.751076
	0.86603	0.606876
	0.184228	0.696878
	0.0189723	0.730625
	0.625065	0.663077
	0.4839	0.59392
	0.00981257	0.778934
	0.385508	0.673521
	0.0241188	0.676296
	0.394645	0.584463
	0.585884	0.844141
	0.284434	0.739463
	0.412149	0.589833
	0.37898	0.71014
	0.0344106	0.672268
	0.640708	0.76491
	0.367131	0.736124
	0.635719	0.695402
	0.149094	0.67463
	0.671994	0.715772
	0.270458	0.60521
	0.505119	0.606049
	0.0303096	0.647202
	0.483281	0.696113
	0.80035	0.65564
	0.596382	0.710326
	0.441872	0.797918
	0.272013	0.703193
	0.786032	0.617665
	0.661979	0.646042
	0.0361773	0.755755
	0.735307	0.713794
	0.7024	0.484919
	0.523762	0.709546
	0.72861	0.756339
	0.63449	0.637355
	0.631965	0.725372
	0.730129	0.756075
	0.656789	0.680399
	0.492451	0.752864
	0.611771	0.659953
	0.587472	0.62913
	0.790487	0.706543
	0.291705	0.780887
	0.218601	0.662478
	0.738113	0.62289
	0.535364	0.741947
	0.699825	0.56402
	0.606544	0.757243
	0.447367	0.757474
	0.697044	0.676793
	0.279038	0.467242
[truncated: 1,703 more rows]

## Sheet: Sheet5
S1 Data (related to Fig. S2)
	Table O: Principal component data for Fig. S2C					Table P: Upregulated GO terms for Fig. S2D
		PC 1	PC2			GO Terms	Enrichment factor
	CPR1	0.104865	0.0744521			Proteasomal Ubiquitin-Indipendent Protein Catabolic Process	69.19
	YGP1	0.054747	0.0396186			Regulation of Endopeptidase Activity	31.51
	AHP1	0.0533164	0.0708644			Proteasome Regulatory Particle Assembly	30.55
	PGK1	0.0483293	0.020114			Proteasome Assembly	27.18
	HSP30	0.0400466	0.0339983			Regulation of Peptidase Activity	22.91
	SSA1	0.0363892	0.0231134			Positive Regulation of Proteolysis	21
	TMA10	0.03238	0.0277928			Protein Refolding	19.77
	HSP82	0.0313611	0.0228943			'De Novo" Protein Folding	18.67
	YDL124W	0.0297791	0.021337			Proteasome-Mediated Ubiquitin-Dependent Protein Catabolic Process	14.76
	SGT2	0.0290399	0.0191685			Regulation of Proteolysis	14
	BDF2	0.0255116	0.0174264
	SSA2	0.0226594	0.0105557
	YHR138C	0.0213504	0.0236596			Table Q: Downregulated GO terms for Fig. S2E
	MIX17	0.0205119	0.0243261			GO Terms	Enrichment factor
	TRX2	0.0204194	0.0127508			rRNA Export from Nucleus	23.34
	UBI4	0.0190642	0.0146926			rRNA Transport	23.34
	TMC1	0.0189994	0.0173415			Translational Termination	18.61
	MBF1	0.0185375	0.0124669			Cellular Protein Complex DIsassembly	16.41
	HSC82	0.0182952	0.00294892			Cytoplasmic Translation	15.23
	SSE1	0.018206	0.00551994			Protein Containing Complex Disassembly	13.93
	BTN2	0.0169357	0.0163662			ncRNA Export from Nucleus	12.35
	UMP1	0.0163588	0.0158854			Cellular Componenent Dissassembly	10.79
	ACB1	0.0161615	0.0100594			ibosomal Small SUbunit Biogenesis	8.81
	NCA3	0.0160823	0.0190385			Translation	8.08
	UBC13	0.0159786	0.0210696
	ERG25	0.0157297	0.0171661
	PRE1	0.0156672	0.0141377
	CDC48	0.0156639	0.0123267
	UBC4	0.0152932	0.0111901
	SBA1	0.0149465	0.0142844
	GET3	0.0148932	0.0133774
	HSP42	0.0147469	0.0102125
	HSP26	0.0145078	0.0147936
	PRE3	0.0144861	0.0142631
	COX5A	0.0143036	0.00776781
	PRE9	0.0141111	0.0116277
	HSP104	0.0140284	0.00648817
	CPR6	0.0140206	0.00618903
	PUP3	0.0129871	0.0110128
	PRB1	0.0127232	0.0125301
	PRE4	0.0126096	0.0103065
	CYC7	0.0123971	0.0123056
	FMP52	0.0121688	0.0135863
	PRE10	0.0118286	0.0116172
	RPT2	0.0118184	0.0107414
	PRE8	0.0117946	0.011251
	YBR062C	0.0117685	0.01197
	PRE5	0.0117116	0.0112647
	UBC5	0.0117115	0.0158382
	ZWF1	0.0117073	0.0114669
	SOD2	0.0112272	0.0170093
	SBP1	0.0112123	0.0142414
	SCL1	0.0111002	0.0082511
	DDI1	0.0110393	0.0118311
	ASN2	0.010539	0.0119537
	HTB1	0.01052	0.0256315
	PGA3	0.0104745	0.0097485
	PRE6	0.0104464	0.0110977
	BMH1	0.0104338	0.00943201
	DSK2	0.0102798	0.00890897
	RPT6	0.010105	0.00940023
	PBA1	0.00997026	0.00808068
	YDJ1	0.00995341	0.00543282
	PIR1	0.00985714	0.0210943
	RPN10	0.00979671	0.00998619
	RPT1	0.00964563	0.00762217
	PRE2	0.00962032	0.00863012
	PUP2	0.00958165	0.00997392
	PUP1	0.00944387	0.00902526
	CUZ1	0.00929304	0.00797488
	RPT5	0.00927571	0.00674704
	RPN8	0.00914043	0.00609059
	RPN12	0.00909157	0.00742922
	PHB2	0.00897359	0.00943196
	MCR1	0.00886648	0.011454
	ATP7	0.00878591	0.00951323
										14

## Sheet: Sheet6
S1 Data (related to Fig. S2)
																						it's log data so substract to get differences :p
Table R: RNA-sequencing data of differentially expressed genes upon expression of HMG2 in pdr5Δ, pdr5Δhrd1Δ, and pdr5Δdfm1Δ cells. Related to Fig. S2B-C.																						I don’t know which one is your control but I'd substract ctrl from all to get diff expr.
Transcript/RepeatID (cmd=analyzeRepeats.pl rna sacCer3 -condenseGenes -count exons -rlog -d ./tagDir/dfm1-pdr5-_hmg2_GFP_RK13 ./tagDir/dfm1-pdr5-_hmg2_GFP_RK19 ./tagDir/dfm1-pdr5-_RK12 ./tagDir/dfm1-pdr5-_RK18 ./tagDir/hrd1-pdr5-_hmg2_GFP_RK11 ./tagDir/hrd1-pdr5-_hmg2_GFP_RK17 ./tagDir/hrd1-pdr5-_RK10 ./tagDir/hrd1-pdr5-_RK16 ./tagDir/pdr5-_hmg2_GFP_RK15 ./tagDir/pdr5-_hmg2_GFP_RK9 ./tagDir/pdr5-…	chr	start	end	strand	Length	Copies	Annotation/Divergence	dfm1-pdr5-_hmg2_GFP_RK13 (6018245.0 total)	dfm1-pdr5-_hmg2_GFP_RK19 (5660067.0 total)	dfm1-pdr5-_RK12 (5264456.0 total)	dfm1-pdr5-_RK18 (4205168.0 total)	hrd1-pdr5-_hmg2_GFP_RK11 (4092923.0 total)	hrd1-pdr5-_hmg2_GFP_RK17 (4222139.0 total)	hrd1-pdr5-_RK10 (4552931.0 total)	hrd1-pdr5-_RK16 (5463327.0 total)	pdr5-_hmg2_GFP_RK15 (5049770.0 total)	pdr5-_hmg2_GFP_RK9 (4979493.0 total)	pdr5-_RK14 (2873360.0 total)	pdr5-_RK8 (9359486.0 total)
YOR032C	chrXV	389771	391075	-	1303	1	HMS1|-|YOR032C|-|protein-coding	7.055	6.915	7.193	7.202	6.929	7.359	7.194	7.196	7.221	7.053	7.009	7.223
YHR060W	chrVIII	220725	221270	+	544	1	VMA22|CEV1|VPH6|YHR060W|-|protein-coding	6.372	6.071	5.771	5.943	5.881	5.979	5.749	5.853	5.809	5.991	5.975	6.036
YDR395W	chrIV	1263324	1266158	+	2833	1	SXM1|KAP108|YDR395W|-|protein-coding	9.475	9.317	9.315	9.376	9.288	9.288	9.56	9.383	9.346	9.354	9.351	9.375
YML104C	chrXIII	58939	62322	-	3382	1	MDM1|-|YML104C|-|protein-coding	8.53	8.79	8.876	8.985	8.98	9.083	8.845	8.995	9.142	8.957	9.022	8.895
YJL054W	chrX	334265	335701	+	1435	1	TIM54|-|YJL054W|-|protein-coding	9.311	9.24	8.491	8.612	8.662	8.658	8.628	8.62	8.749	8.676	8.556	8.582
YNL156C	chrXIV	341069	341968	-	898	1	NSG2|-|YNL156C|-|protein-coding	9.562	9.628	9.256	9.349	9.352	9.262	9.272	9.111	9.307	9.244	9.195	9.34
YIL048W	chrIX	261437	264892	+	3454	1	NEO1|-|YIL048W|-|protein-coding	9.698	10.118	9.714	9.767	9.867	9.93	9.663	9.689	9.972	9.941	9.684	9.671
YPR020W	chrXVI	599870	600217	+	346	1	ATP20|-|YPR020W|-|protein-coding	9.271	9.251	9.601	9.529	9.749	9.541	9.484	9.621	9.552	9.542	9.43	9.63
YMR121C	chrXIII	509734	510348	-	613	1	RPL15B|-|YMR121C|-|protein-coding	7.19	6.888	6.523	6.749	6.76	6.439	6.737	6.57	6.747	6.612	6.697	6.676
YGR261C	chrVII	1014321	1016750	-	2428	1	APL6|YKS5|YGR261C|-|protein-coding	8.728	8.873	8.647	8.729	8.642	8.78	8.679	8.731	8.84	8.693	8.808	8.699
YNL128W	chrXIV	382359	383663	+	1303	1	TEP1|-|YNL128W|-|protein-coding	5.04	5.119	4.705	4.889	4.552	4.494	4.555	4.474	4.636	4.775	4.684	4.738
YGL188C-A	chrVII	148824	148964	-	139	1	YGL188C-A|-|YGL188C-A|-|protein-coding	2.279	2.388	2.243	2.497	2.386	2.536	2.171	2.554	2.163	2.213	2.396	2.216
YGL125W	chrVII	272520	274322	+	1801	1	MET13|MET11|MRPL45|YGL125W|-|protein-coding	8.749	8.952	9.636	9.681	9.515	9.478	9.396	9.61	9.357	9.353	10.435	9.421
YGL170C	chrVII	184153	185394	-	1240	1	SPO74|-|YGL170C|-|protein-coding	4.195	3.579	3.177	3.428	3.326	3.309	3.399	3.61	3.71	3.522	3.448	3.566
YLR398C	chrXII	915156	919019	-	3862	1	SKI2|-|YLR398C|-|protein-coding	9.525	9.99	9.598	9.591	9.558	9.654	9.547	9.601	9.637	9.613	9.508	9.583
YGR128C	chrVII	747950	750091	-	2140	1	UTP8|-|YGR128C|-|protein-coding	8.475	8.077	8.251	8.178	8.347	8.326	8.613	8.483	8.445	8.441	8.3	8.426
YDR208W	chrIV	868224	870563	+	2338	1	MSS4|-|YDR208W|-|protein-coding	9.073	9.427	9.388	9.43	9.235	9.422	9.362	9.422	9.446	9.332	9.323	9.265
YBL059W	chrII	110594	111244	+	579	1	YBL059W|-|YBL059W|-|protein-coding	7.764	7.62	7.39	7.321	7.431	7.314	7.286	7.286	7.111	7.187	7.258	7.402
YBR179C	chrII	586547	589114	-	2566	1	FZO1|-|YBR179C|-|protein-coding	8.544	8.871	8.503	8.499	8.359	8.681	8.536	8.625	8.537	8.599	8.502	8.468
YER020W	chrV	195168	196517	+	1348	1	GPA2|SSP101|YER020W|-|protein-coding	10.405	10.439	10.602	10.594	10.434	10.465	10.555	10.511	10.438	10.479	10.518	10.488
YOR040W	chrXV	407064	407921	+	856	1	GLO4|-|YOR040W|-|protein-coding	8.332	8.442	7.487	7.407	7.442	7.202	7.213	7.428	7.496	7.406	7.456	7.312
YIL039W	chrIX	278426	279847	+	1420	1	TED1|-|YIL039W|-|protein-coding	9.827	9.823	9.872	9.806	10.067	9.938	9.932	9.724	10.002	10.105	9.755	9.931
YHR219W	chrVIII	560173	562047	+	1873	1	YHR219W|-|YHR219W|-|protein-coding	0.574	0.496	0.597	0.573	0.469	0.466	0.515	0.458	0.604	0.608	0.542	0.477
YNL234W	chrXIV	210233	211513	+	1279	1	YNL234W|-|YNL234W|-|protein-coding	8.18	8.042	7.251	6.993	7.412	7.253	7.3	7.219	7.154	7.381	7.005	7.128
YJR045C	chrX	519638	521602	-	1963	1	SSC1|ENS1|YJR045C|-|protein-coding	12.712	12.911	12.604	12.556	12.738	12.832	12.554	12.63	12.719	12.758	12.441	12.457
YOR035C	chrXV	397735	400104	-	2368	1	SHE4|DIM1|YOR035C|-|protein-coding	8.195	8.583	8.781	8.84	8.617	8.737	8.694	8.743	8.776	8.751	8.794	8.688
YFR022W	chrVI	196833	199034	+	2200	1	ROG3|ART7|YFR022W|-|protein-coding	6.838	7.159	7.236	7.063	7.121	7.212	7.161	7.245	7.113	7.155	7.361	7.022
YER039C-A	chrV	229263	229481	-	217	1	YER039C-A|-|YER039C-A|-|protein-coding	2.8	3.1	2.955	2.982	3.001	2.942	3.027	3.095	2.972	2.908	2.938	2.833
YDR212W	chrIV	887232	888911	+	1678	1	TCP1|CCT1|YDR212W|-|protein-coding	10.698	10.686	9.564	9.589	9.591	9.668	9.621	9.584	9.863	9.793	9.469	9.475
YJR005C-A	chrX	448477	448758	-	280	1	LSO1|-|YJR005C-A|-|protein-coding	4.597	4.415	2.761	2.601	2.673	2.601	2.64	2.553	2.572	2.736	2.662	2.465
YJL063C	chrX	315759	316475	-	715	1	MRPL8|HRD238|YJL063C|-|protein-coding	9.195	8.971	8.959	8.867	9.016	9.008	8.917	8.975	9.023	8.914	8.888	9.02
YJL083W	chrX	278841	280655	+	1813	1	TAX4|-|YJL083W|-|protein-coding	7.631	7.924	7.742	7.848	7.884	7.827	7.748	7.862	7.9	7.834	7.792	7.633
YPL269W	chrXVI	33013	34947	+	1933	1	KAR9|-|YPL269W|-|protein-coding	7.131	7.278	7.401	7.569	7.484	7.653	7.475	7.563	7.561	7.355	7.841	7.534
YNL001W	chrXIV	627456	628616	+	1159	1	DOM34|-|YNL001W|-|protein-coding	7.561	7.35	7.275	7.167	7.276	7.251	7.368	7.259	7.229	7.099	7.121	7.291
YHL014C	chrVIII	76097	77314	-	1216	1	YLF2|YLF1|YHL014C|-|protein-coding	7.085	7.227	7.031	7.045	7.026	7.115	7.055	6.905	7.099	7.045	7.114	7.177
YBR201C-A	chrII	624493	624696	-	202	1	YBR201C-A|-|YBR201C-A|-|protein-coding	5.397	5.319	5.288	5.134	4.944	4.931	5.078	5.118	4.868	4.905	5.146	4.877
YPL167C	chrXVI	232593	237107	-	4513	1	REV3|PSO1|YPL167C|-|protein-coding	7.843	8.046	8.156	8.049	7.953	8.193	8.112	8.132	8.195	8.118	8.171	8.021
YOR386W	chrXV	1066839	1068536	+	1696	1	PHR1|-|YOR386W|-|protein-coding	7.817	8.563	8.39	8.591	8.15	8.424	7.99	8.463	8.197	8.087	8.312	8.117
YMR316C-A	chrXIII	905662	905973	-	310	1	YMR316C-A|-|YMR316C-A|-|protein-coding	6.424	6.04	6.057	6.103	6.296	5.992	6.177	5.667	6.23	6.457	5.956	6.227
YIL126W	chrIX	117992	122071	+	4078	1	STH1|NPS1|YIL126W|-|protein-coding	9.899	9.98	9.732	9.687	9.728	9.813	9.827	9.736	9.799	9.805	9.746	9.705
YKL040C	chrXI	361058	361828	-	769	1	NFU1|NUB1|YKL040C|-|protein-coding	7.731	7.685	7.731	7.81	7.726	7.768	7.831	7.815	7.782	7.732	7.756	7.797
YLL012W	chrXII	125534	127255	+	1720	1	YEH1|-|YLL012W|-|protein-coding	8.828	8.576	8.876	8.764	8.854	8.652	9.051	8.609	8.763	8.912	8.681	8.991
YPR132W	chrXVI	794965	795767	+	435	1	RPS23B|-|YPR132W|-|protein-coding	10.693	10.035	11.147	11.127	11.361	11.012	11.222	11.108	11.133	11.351	11.238	11.411
YBR070C	chrII	379221	379934	-	712	1	ALG14|-|YBR070C|-|protein-coding	7.208	6.872	7.559	7.593	7.56	7.428	7.424	7.5	7.502	7.464	7.579	7.472
YPR119W	chrXVI	771653	773128	+	1474	1	CLB2|-|YPR119W|-|protein-coding	7.224	7.434	8.028	8.018	7.981	7.963	8.338	8.1	8.066	8.003	8.293	8.191
YOR207C	chrXV	730008	733457	-	3448	1	RET1|PDS2|RPC128|RPC2|YOR207C|-|protein-coding	8.956	8.915	9.397	9.413	9.312	9.248	9.608	9.396	9.358	9.461	9.484	9.504
YCR063W	chrIII	228318	228791	+	472	1	BUD31|CWC14|YCR063W|-|protein-coding	4.927	5.008	5.206	5.208	5.066	5.243	5.536	5.067	5.041	5.38	5.317	5.462
YPR145W	chrXVI	822620	824338	+	1717	1	ASN1|-|YPR145W|-|protein-coding	10.554	10.33	11.039	11.012	11.07	10.976	11.087	11.049	10.885	10.969	11.513	11.026
YHR014W	chrVIII	132047	132922	+	874	1	SPO13|-|YHR014W|-|protein-coding	4.009	3.941	3.471	3.505	3.601	3.348	3.641	3.455	3.554	3.533	3.617	3.783
YGR038W	chrVII	560682	561350	+	667	1	ORM1|-|YGR038W|-|protein-coding	8.689	8.714	8.56	8.66	8.665	8.544	8.465	8.589	8.649	8.677	8.477	8.486
YMR184W	chrXIII	628189	628785	+	595	1	ADD37|-|YMR184W|-|protein-coding	8.391	8.201	8.069	8.168	8.777	8.702	8.327	8.373	8.678	8.659	8.263	8.116
YPR106W	chrXVI	740061	741392	+	1330	1	ISR1|-|YPR106W|-|protein-coding	7.331	7.277	7.736	7.773	7.629	7.727	7.625	7.861	7.511	7.571	7.61	7.784
YGR109W-A	chrVII	707610	708482	+	871	1	YGR109W-A|-|YGR109W-A|-|protein-coding	5.859	5.818	5.591	5.866	5.798	5.495	5.549	5.535	5.692	5.584	5.634	5.449
YOL152W	chrXV	40748	42610	+	1861	1	FRE7|-|YOL152W|-|protein-coding	6.053	6.199	5.527	5.863	6.039	6.137	5.853	5.751	6.078	6.279	5.829	5.803
YBR158W	chrII	556549	558198	+	1648	1	AMN1|CST13|ICS4|YBR158W|-|protein-coding	9.847	9.757	10.429	10.457	10.747	10.714	10.642	10.684	10.467	10.523	10.384	10.495
YJR004C	chrX	442909	444861	-	1951	1	SAG1|AG(ALPHA)1|YJR004C|-|protein-coding	7.197	7.515	7.443	7.404	7.457	7.573	7.575	7.521	7.447	7.455	7.43	7.585
YKL215C	chrXI	26827	30687	-	3859	1	OXP1|-|YKL215C|-|protein-coding	8.369	8.884	8.283	8.291	8.308	8.361	8.261	8.318	8.453	8.393	8.237	8.187
YMR114C	chrXIII	496343	497449	-	1105	1	YMR114C|-|YMR114C|-|protein-coding	7.863	7.8	7.589	7.452	7.272	7.497	7.342	7.399	7.295	7.152	7.433	7.392
YNL121C	chrXIV	398684	400537	-	1852	1	TOM70|MAS70|MOM72|OMP1|YNL121C|-|protein-coding	10.29	10.524	9.799	9.751	9.703	9.781	9.859	9.849	9.911	9.824	9.818	9.761
YPL134C	chrXVI	298571	299503	-	931	1	ODC1|-|YPL134C|-|protein-coding	10.023	9.799	10.096	9.993	10.176	10.023	10.133	10.159	10.041	10.161	9.998	10.07
YDL122W	chrIV	242552	244981	+	2428	1	UBP1|-|YDL122W|-|protein-coding	9.744	9.783	9.557	9.549	9.502	9.593	9.698	9.585	9.594	9.624	9.512	9.713
YFL024C	chrVI	87847	90345	-	2497	1	EPL1|-|YFL024C|-|protein-coding	8.646	8.855	8.893	8.742	8.747	8.736	8.845	8.753	8.713	8.771	8.787	8.768
YPL207W	chrXVI	159909	162341	+	2431	1	TYW1|-|YPL207W|-|protein-coding	11.042	10.974	11.253	11.182	11.43	11.411	11.309	11.215	11.526	11.499	11.119	11.349
YGR223C	chrVII	940869	942215	-	1345	1	HSV2|-|YGR223C|-|protein-coding	8.78	8.857	8.156	8.18	8.079	8.196	8.03	8.117	8.306	8.191	8.131	8.119
YJR043C	chrX	516461	517513	-	1051	1	POL32|REV5|YJR043C|-|protein-coding	6.868	6.521	6.435	6.389	6.538	6.516	6.623	6.621	6.658	6.655	6.304	6.624
YAR031W	chrI	186836	187732	+	895	1	PRM9|-|YAR031W|-|protein-coding	5.019	5.041	4.74	4.657	4.857	4.681	4.769	4.696	4.83	4.79	4.915	4.685
YKL121W	chrXI	214142	216700	+	2557	1	DGR2|-|YKL121W|-|protein-coding	7.769	8.239	8.376	8.554	8.15	8.222	8.073	8.395	8.313	8.282	8.408	8.223
YEL046C	chrV	67629	68792	-	1162	1	GLY1|-|YEL046C|-|protein-coding	10.541	10.196	10.693	10.483	10.69	10.537	10.841	10.533	10.566	10.814	10.755	10.616
YFR009W	chrVI	162488	164746	+	2257	1	GCN20|-|YFR009W|-|protein-coding	9.193	9.22	9.388	9.355	9.242	9.261	9.4	9.351	9.341	9.367	9.344	9.293
YGL259W	chrVII	8470	8967	+	496	1	YPS5|-|YGL259W|-|protein-coding	3.23	3.504	3.557	3.287	3.266	3.501	3.333	3.536	3.378	3.389	3.477	3.232
YBR092C	chrII	427698	429101	-	1402	1	PHO3|-|YBR092C|-|protein-coding	8.555	8.058	8.846	8.679	8.739	8.371	9.176	8.706	8.413	8.79	8.716	9.149
YPL030W	chrXVI	493543	495246	+	1702	1	TRM44|-|YPL030W|-|protein-coding	6.849	6.54	6.802	6.704	6.892	6.898	7.211	6.759	6.682	6.897	6.959	6.859
YLR137W	chrXII	417006	418109	+	1102	1	RKM5|-|YLR137W|-|protein-coding	6.567	6.508	6.318	6.032	6.305	6.167	6.27	6.118	6.285	6.291	6.265	6.175
YML020W	chrXIII	231149	233143	+	1993	1	YML020W|-|YML020W|-|protein-coding	7.432	7.829	7.736	7.768	7.677	7.828	7.7	7.851	7.912	7.818	7.843	7.629
YKL098W	chrXI	256770	257843	+	1072	1	MTC2|-|YKL098W|-|protein-coding	8.461	8.243	8.425	8.437	8.468	8.185	8.457	8.361	8.241	8.25	8.349	8.426
YER091C	chrV	339864	342167	-	2302	1	MET6|-|YER091C|-|protein-coding	10.063	10.133	11.056	11.149	10.999	11.094	11.254	11.132	11.252	11.07	12.085	11.09
YDR525W-A	chrIV	1490596	1490835	+	238	1	SNA2|-|YDR525W-A|-|protein-coding	8.678	8.28	9.035	8.645	8.881	8.522	8.762	8.556	8.515	8.66	8.836	8.872
YER023W	chrV	201076	201936	+	859	1	PRO3|ORE2|YER023W|-|protein-coding	9.414	9.118	9.649	9.592	9.55	9.477	9.697	9.531	9.409	9.464	9.538	9.599
YJL121C	chrX	190374	191090	-	715	1	RPE1|EPI1|POS18|YJL121C|-|protein-coding	9.155	8.718	9	8.882	9.062	8.936	9.067	8.958	8.923	9.029	9.022	9.006
YDR196C	chrIV	850274	850999	-	724	1	CAB5|-|YDR196C|-|protein-coding	8.397	8.526	8.488	8.654	8.441	8.37	8.164	8.599	8.536	8.303	8.683	8.493
YJL041W	chrX	365784	368373	+	2469	1	NSP1|-|YJL041W|-|protein-coding	9.848	10.011	9.722	9.585	9.698	9.658	9.755	9.609	9.694	9.771	9.681	9.632
YBL052C	chrII	119379	121874	-	2494	1	SAS3|KAT6|YBL052C|-|protein-coding	7.676	7.979	8.149	8.261	8.211	8.221	8.329	8.228	8.198	8.204	8.322	8.283
YLR307W	chrXII	745620	746525	+	904	1	CDA1|-|YLR307W|-|protein-coding	4.289	4.023	3.079	3.217	3.278	3.084	3.191	3.283	3.418	3.141	3.159	3.151
YDR097C	chrIV	640109	643837	-	3727	1	MSH6|PMS3|PMS6|YDR097C|-|protein-coding	7.842	7.928	8.165	8.173	7.904	8.017	8.174	8.18	8.094	8.097	8.133	8.13
YPR116W	chrXVI	758648	759481	+	832	1	RRG8|-|YPR116W|-|protein-coding	6.032	6.761	6.248	6.347	6.309	6.714	6.357	6.267	6.665	6.531	6.252	6.166
YBL025W	chrII	171481	171918	+	436	1	RRN10|-|YBL025W|-|protein-coding	6.238	6.419	5.816	6.001	5.902	5.74	5.824	5.984	6.154	5.912	5.979	5.916
YLL038C	chrXII	65775	66518	-	742	1	ENT4|-|YLL038C|-|protein-coding	6.606	6.842	6.932	6.753	6.769	6.883	7.056	7.017	6.872	6.798	7.047	6.628
YKL195W	chrXI	75821	77032	+	1210	1	MIA40|FMP15|TIM40|YKL195W|-|protein-coding	10.554	10.639	9.761	9.902	9.807	9.921	9.693	9.775	9.903	9.737	9.595	9.672
YDR238C	chrIV	937895	940816	-	2920	1	SEC26|-|YDR238C|-|protein-coding	10.345	10.443	10.35	10.366	10.537	10.581	10.486	10.457	10.562	10.516	10.365	10.282
YDR325W	chrIV	1117126	1120233	+	3106	1	YCG1|TIE1|YCS5|YDR325W|-|protein-coding	7.636	7.77	7.797	8.03	7.91	8.036	7.892	8.074	7.943	7.786	8.112	7.95
YGR010W	chrVII	511545	512732	+	1186	1	NMA2|-|YGR010W|-|protein-coding	8.19	8.478	7.982	7.951	8.167	8.069	8.085	8.06	8.187	8.122	7.921	8.044
YFL066C	chrVI	1437	2615	-	1177	1	YFL066C|-|YFL066C|-|protein-coding	0.829	0.873	1.061	1.059	0.807	1.012	0.853	0.793	0.896	0.85	0.819	0.808
YDR298C	chrIV	1058176	1058814	-	637	1	ATP5|OSC1|YDR298C|-|protein-coding	11.329	11.271	11.157	11.098	11.164	11.113	11.102	11.12	11.117	11.134	11.033	11.134
YJL185C	chrX	82095	82976	-	880	1	ATG36|-|YJL185C|-|protein-coding	6.697	6.642	6.703	6.584	6.616	6.636	6.559	6.647	6.716	6.642	6.56	6.673
YEL061C	chrV	36535	39537	-	3001	1	CIN8|KSL2|SDS15|YEL061C|-|protein-coding	8.07	8.51	8.56	8.621	8.521	8.662	8.717	8.637	8.565	8.503	8.72	8.681
YDR036C	chrIV	523211	524713	-	1501	1	EHD3|-|YDR036C|-|protein-coding	9.161	9.164	8.724	8.53	8.799	8.702	8.72	8.719	8.73	8.784	8.657	8.706
YFR045W	chrVI	241998	242999	+	927	1	YFR045W|-|YFR045W|-|protein-coding	9.066	9.193	9.254	9.246	9.005	9.1	8.985	9.167	8.915	8.9	9.137	9.12
YOR143C	chrXV	601383	602342	-	958	1	THI80|-|YOR143C|-|protein-coding	6.462	6.259	6.17	6.412	6.557	6.469	6.644	6.523	6.619	6.511	6.521	6.511
YDR411C	chrIV	1293369	1294394	-	1024	1	DFM1|-|YDR411C|-|protein-coding	6.582	6.564	6.626	6.645	9.413	9.24	8.768	8.849	9.231	9.347	8.686	8.73
YDR227W	chrIV	917571	921647	+	4075	1	SIR4|ASD1|STE9|UTH2|YDR227W|-|protein-coding	9.221	9.553	9.424	9.514	9.425	9.551	9.582	9.571	9.502	9.534	9.553	9.617
YCR083W	chrIII	259578	259961	+	382	1	TRX3|-|YCR083W|-|protein-coding	8.608	8.382	8.315	8.266	8.438	8.305	8.101	8.314	8.264	8.288	8.241	8.351
YDL109C	chrIV	265258	267201	-	1942	1	YDL109C|-|YDL109C|-|protein-coding	6.683	7.116	6.86	7.012	7.032	6.922	6.892	7.045	6.947	6.996	6.885	6.758
YNL127W	chrXIV	383987	386848	+	2860	1	FAR11|-|YNL127W|-|protein-coding	8.237	8.508	8.209	8.189	8.293	8.305	8.154	8.277	8.226	8.242	8.196	8.111
YDL206W	chrIV	90176	92464	+	2287	1	YDL206W|-|YDL206W|-|protein-coding	8.222	8.643	8.757	8.657	8.722	8.67	8.465	8.695	8.73	8.643	8.635	8.517
YJR121W	chrX	647607	649142	+	1534	1	ATP2|-|YJR121W|-|protein-coding	13.678	13.804	13.859	13.843	13.83	13.806	13.801	13.864	13.791	13.787	13.724	13.71
YIL065C	chrIX	241308	241775	-	466	1	FIS1|MDV2|YIL065C|-|protein-coding	8.836	8.556	8.161	8.192	8.172	8.07	7.961	8.185	8.171	8.105	8.215	8.226
YHR001W	chrVIII	106055	107368	+	1312	1	OSH7|-|YHR001W|-|protein-coding	8.091	8.214	8.416	8.503	8.33	8.394	8.454	8.425	8.318	8.197	8.461	8.533
YJL113W	chrX	198678	203325	+	4644	1	YJL113W|-|YJL113W|-|protein-coding	5.062	5.565	5.395	5.594	5.39	5.608	5.474	5.657	5.712	5.406	5.679	5.469
YLR199C	chrXII	547853	548769	-	828	1	PBA1|POC1|YLR199C|-|protein-coding	10.075	10.322	8.649	8.809	9.02	9.01	8.897	8.834	9.129	9.119	8.656	8.796
YOL119C	chrXV	94856	96361	-	1504	1	MCH4|-|YOL119C|-|protein-coding	8.331	8.457	8.55	8.422	8.579	8.474	8.406	8.378	8.449	8.577	9.331	8.415
YEL075C	chrV	5345	5713	-	367	1	YEL075C|-|YEL075C|-|protein-coding	0.405	0.491	0.46	0.473	0.584	0.419	0.518	0.667	0.464	0.415	0.43	0.462
YHR111W	chrVIII	333072	334394	+	1321	1	UBA4|YHR1|YHR111W|-|protein-coding	8.335	8.276	8.069	8.085	8.087	7.998	7.984	8.04	8.08	8.074	8.016	7.973
YCR028C	chrIII	170886	172424	-	1537	1	FEN2|-|YCR028C|-|protein-coding	8.185	8.388	8.547	8.519	8.654	8.546	8.694	8.511	8.724	8.75	8.588	8.574
YOR267C	chrXV	822588	824867	-	2278	1	HRK1|-|YOR267C|-|protein-coding	10.052	10.411	10.571	10.592	10.422	10.47	10.478	10.54	10.442	10.431	10.598	10.491
YPL229W	chrXVI	117067	117687	+	619	1	YPL229W|-|YPL229W|-|protein-coding	6.883	6.784	6.615	6.688	6.705	6.499	6.872	6.515	6.644	6.675	6.707	6.702
YPR032W	chrXVI	634123	637224	+	3100	1	SRO7|SNI1|SOP1|YPR032W|-|protein-coding	7.909	8.227	7.976	7.974	7.95	8.002	8.103	8.019	8.057	7.905	8.136	7.923
YML069W	chrXIII	135500	137158	+	1657	1	POB3|-|YML069W|-|protein-coding	8.863	8.832	8.639	8.655	8.657	8.683	8.665	8.63	8.724	8.635	8.7	8.695
YHR177W	chrVIII	456591	457952	+	1360	1	YHR177W|-|YHR177W|-|protein-coding	6.467	6.915	6.415	6.396	6.663	6.745	6.541	6.451	6.766	6.546	6.362	6.411
YFL011W	chrVI	112345	113985	+	1639	1	HXT10|-|YFL011W|-|protein-coding	5.412	5.448	3.757	3.869	4.042	3.789	3.872	3.993	4.069	4.222	3.803	3.875
YHR208W	chrVIII	517532	518713	+	1180	1	BAT1|ECA39|TWT1|YHR208W|-|protein-coding	10.29	10.092	10.841	10.713	11.067	10.818	10.92	10.755	10.792	11.079	11.12	10.885
YHR089C	chrVIII	282681	283298	-	616	1	GAR1|-|YHR089C|-|protein-coding	9.264	8.626	8.871	8.77	8.999	8.647	9.138	8.859	8.742	8.919	8.654	8.999
YNL336W	chrXIV	8330	9475	+	1144	1	COS1|-|YNL336W|-|protein-coding	7.477	7.406	7.938	7.958	8.195	8	7.866	7.739	8.166	8.308	7.768	7.888
YNL239W	chrXIV	200569	201933	+	1363	1	LAP3|BLH1|GAL6|YCP1|YNL239W|-|protein-coding	10.105	10.076	10.447	10.489	10.467	10.392	10.438	10.363	10.232	10.298	10.52	10.356
YJR113C	chrX	638232	638975	-	742	1	RSM7|-|YJR113C|-|protein-coding	9.616	9.411	9.149	9.141	9.352	9.231	9.194	9.152	9.192	9.135	9.078	9.124
YIR032C	chrIX	415030	415617	-	586	1	DAL3|-|YIR032C|-|protein-coding	5.067	4.804	5.311	5.472	5.471	5.205	5.437	5.101	5.335	5.183	5.539	5.217
YHR002W	chrVIII	108812	109885	+	1072	1	LEU5|-|YHR002W|-|protein-coding	7.309	7.426	7.946	8.062	7.774	7.86	7.656	7.841	7.689	7.68	7.733	7.772
YER027C	chrV	208979	210232	-	1252	1	GAL83|SPM1|YER027C|-|protein-coding	9.239	9.485	8.804	8.945	8.923	9.114	8.721	8.963	9.102	8.908	8.932	8.781
YNL211C	chrXIV	250055	250315	-	259	1	MRX7|-|YNL211C|-|protein-coding	5.584	5.523	6.004	5.896	5.904	5.803	5.688	5.863	5.887	5.732	5.951	6.022
YBR187W	chrII	602634	603476	+	841	1	GDT1|-|YBR187W|-|protein-coding	8.438	8.39	8.854	8.845	8.989	8.725	8.953	8.735	8.846	8.961	8.878	9.006
YIL131C	chrIX	100781	102235	-	1453	1	FKH1|-|YIL131C|-|protein-coding	7.051	7.282	7.45	7.493	7.34	7.511	7.494	7.495	7.39	7.334	7.507	7.501
YIL166C	chrIX	30938	32566	-	1627	1	YIL166C|-|YIL166C|-|protein-coding	6.224	6.369	6.303	6.242	6.726	6.5	6.322	6.35	6.507	6.446	6.329	6.374
YGL096W	chrVII	325331	326161	+	829	1	TOS8|-|YGL096W|-|protein-coding	8.576	8.771	8.519	8.609	8.382	8.487	8.049	8.489	8.282	7.893	8.567	8.262
YGR101W	chrVII	693363	694403	+	1039	1	PCP1|MDM37|RBD1|YGR101W|-|protein-coding	9.932	10.004	8.922	8.957	9.083	9.119	8.876	9.025	9.197	9.155	9.049	8.93
YKR021W	chrXI	479234	481981	+	2746	1	ALY1|ART6|YKR021W|-|protein-coding	8.093	8.405	8.258	8.202	8.164	8.333	8.328	8.354	8.343	8.269	8.394	8.229
YGR074W	chrVII	635712	636152	+	439	1	SMD1|SPP92|YGR074W|-|protein-coding	6.391	6.62	6.405	6.282	6.444	6.394	6.307	6.346	6.221	6.416	6.559	6.203
YLR318W	chrXII	766542	769196	+	2653	1	EST2|-|YLR318W|-|protein-coding	6.875	6.939	6.695	6.829	6.8	6.93	6.803	6.807	6.961	6.811	6.989	6.893
YJL216C	chrX	24341	26086	-	1744	1	IMA5|-|YJL216C|-|protein-coding	6.38	6.302	7.453	7.687	7.521	7.263	7.619	7.692	7.037	7.15	7.337	7.502
YGR141W	chrVII	770569	771972	+	1402	1	VPS62|-|YGR141W|-|protein-coding	9.416	9.457	9.271	9.315	9.386	9.504	9.087	9.298	9.473	9.465	9.158	9.254
YEL017C-A	chrV	122798	122929	-	130	1	PMP2|-|YEL017C-A|-|protein-coding	6.9	6.776	7.208	7.044	7.207	7.302	7.092	7.178	7.161	7.238	7.149	7.297
YGL227W	chrVII	69671	72547	+	2875	1	VID30|GID1|YGL227W|-|protein-coding	8.754	9.247	9.299	9.318	8.912	9.095	8.778	9.07	8.949	8.879	8.915	8.866
YJL014W	chrX	407558	409162	+	1603	1	CCT3|BIN2|TCP3|YJL014W|-|protein-coding	10.475	10.398	9.531	9.389	9.515	9.559	9.644	9.498	9.707	9.669	9.411	9.478
YNL126W	chrXIV	387227	389767	+	2539	1	SPC98|-|YNL126W|-|protein-coding	6.847	7.213	7.431	7.411	7.427	7.521	7.5	7.541	7.478	7.43	7.604	7.578
YCR067C	chrIII	233125	236322	-	3196	1	SED4|-|YCR067C|-|protein-coding	10.376	10.704	10.178	10.258	10.121	10.214	10.11	10.202	10.355	10.322	10.151	10.134
YMR265C	chrXIII	796540	797925	-	1384	1	YMR265C|-|YMR265C|-|protein-coding	7.776	7.595	7.847	7.89	8.109	7.797	7.913	7.904	7.967	7.799	7.726	7.788
YDR098C-A	chrIV	649804	651126	-	1321	1	YDR098C-A|-|YDR098C-A|-|protein-coding	-1.973	-1.973	-1.97	-1.968	-1.967	-1.968	-1.969	-1.948	-1.97	-1.946	-1.963	-1.977
YDL182W	chrIV	133437	134723	+	1285	1	LYS20|-|YDL182W|-|protein-coding	8.939	8.48	8.427	8.11	8.344	7.96	8.506	7.972	7.906	8.203	9.085	8.176
YML106W	chrXIII	56773	57453	+	679	1	URA5|PYR5|YML106W|-|protein-coding	9.818	9.515	10.064	10.012	10.074	9.971	10.196	10.032	9.927	10.021	9.956	10.065
YPL169C	chrXVI	229039	230838	-	1798	1	MEX67|-|YPL169C|-|protein-coding	8.676	8.621	8.522	8.583	8.57	8.557	8.578	8.577	8.691	8.666	8.44	8.568
YDR067C	chrIV	582791	583465	-	673	1	OCA6|-|YDR067C|-|protein-coding	6.842	6.859	6.714	6.903	6.836	6.815	6.816	6.637	6.798	6.809	6.72	6.896
YKL013C	chrXI	417508	418023	-	514	1	ARC19|-|YKL013C|-|protein-coding	9.014	8.955	9.136	9.186	9.047	9.071	9.023	9.116	9.084	8.966	9.098	9.062
YEL006W	chrV	144327	145334	+	1006	1	YEA6|NDT2|YEL006W|-|protein-coding	8.074	8.158	8.293	8.237	8.312	8.248	8.162	8.198	8.086	8.342	8.18	8.245
YOL105C	chrXV	114138	115808	-	1669	1	WSC3|-|YOL105C|-|protein-coding	8.254	8.51	8.465	8.438	8.367	8.308	8.362	8.437	8.326	8.441	8.448	8.456
YGL143C	chrVII	234717	235958	-	1240	1	MRF1|-|YGL143C|-|protein-coding	7.835	7.949	7.619	7.65	7.532	7.685	7.58	7.73	7.775	7.595	7.643	7.663
YJL031C	chrX	386368	387438	-	981	1	BET4|-|YJL031C|-|protein-coding	9.365	9.512	8.648	8.592	8.791	8.787	8.627	8.523	8.8	8.727	8.571	8.596
YPR071W	chrXVI	688172	688807	+	634	1	YPR071W|-|YPR071W|-|protein-coding	5.548	5.773	5.759	5.465	5.541	5.515	5.534	5.626	5.447	5.918	5.449	5.678
YJR007W	chrX	451020	451934	+	913	1	SUI2|-|YJR007W|-|protein-coding	9.943	9.86	9.669	9.498	9.642	9.602	9.8	9.551	9.612	9.693	9.556	9.677
YOL077C	chrXV	185848	186723	-	874	1	BRX1|-|YOL077C|-|protein-coding	8.631	8.048	8.412	8.171	8.541	8.353	8.658	8.39	8.279	8.465	8.092	8.416
YNL075W	chrXIV	485607	486479	+	871	1	IMP4|-|YNL075W|-|protein-coding	7.603	7.046	7.033	6.858	7.054	6.994	7.369	6.899	7.106	7.23	6.797	7.242
YGL228W	chrVII	67598	69331	+	1732	1	SHE10|-|YGL228W|-|protein-coding	10.067	10.113	10.194	10.166	10.185	10.168	10.125	10.098	10.203	10.184	10.048	10.168
YOR265W	chrXV	820454	820774	+	319	1	RBL2|-|YOR265W|-|protein-coding	6.824	6.936	5.812	6.068	5.883	6.043	5.905	5.886	6.002	6.047	6.015	5.955
YHR058C	chrVIII	218997	219884	-	886	1	MED6|-|YHR058C|-|protein-coding	7.038	6.867	6.837	6.681	6.87	6.855	6.954	6.687	6.74	6.728	6.834	6.618
YNL059C	chrXIV	512668	514935	-	2266	1	ARP5|-|YNL059C|-|protein-coding	9.404	9.195	9.317	9.333	9.327	9.214	9.381	9.292	9.233	9.293	9.358	9.281
YOR223W	chrXV	759782	760660	+	877	1	DSC3|-|YOR223W|-|protein-coding	7.785	7.816	7.612	7.616	7.507	7.721	7.455	7.774	7.51	7.448	7.768	7.501
YER013W	chrV	178841	182278	+	3436	1	PRP22|-|YER013W|-|protein-coding	8.551	8.785	8.384	8.377	8.44	8.588	8.473	8.527	8.736	8.633	8.53	8.452
YOR222W	chrXV	758330	759253	+	922	1	ODC2|-|YOR222W|-|protein-coding	8.232	8.096	8.891	8.739	8.752	8.595	8.841	8.638	8.467	8.772	9.126	8.894
YGR082W	chrVII	644044	644595	+	550	1	TOM20|MAS20|MOM19|YGR082W|-|protein-coding	9.498	9.36	9.349	9.272	9.259	9.255	9.264	9.284	9.178	9.139	9.149	9.245
YGR161W-C	chrVII	810227	810505	+	277	1	YGR161W-C|-|YGR161W-C|-|protein-coding	6.614	6.351	6.612	6.596	6.891	6.844	6.645	6.697	6.902	6.791	6.806	6.817
YDR403W	chrIV	1274602	1276212	+	1609	1	DIT1|-|YDR403W|-|protein-coding	5.831	6.062	5.392	5.392	5.305	5.101	5.175	5.334	5.356	5.507	5.495	5.144
YBL113C	chrII	280	2658	-	2377	1	YBL113C|-|YBL113C|-|protein-coding	6.378	6.975	6.606	6.94	6.262	6.455	7.442	7.546	7.277	7.066	7.399	7.234
YER026C	chrV	207644	208474	-	829	1	CHO1|PSS1|YER026C|-|protein-coding	10.543	10.605	11.635	11.666	11.446	11.219	11.509	11.343	11.204	11.292	11.597	11.651
YDL054C	chrIV	359825	361285	-	1459	1	MCH1|-|YDL054C|-|protein-coding	9.674	9.77	9.322	9.294	9.207	9.184	9.217	9.08	9.219	9.357	9.645	9.278
YOR018W	chrXV	364369	366882	+	2512	1	ROD1|ART4|YOR018W|-|protein-coding	7.147	7.448	7.897	7.878	7.658	7.668	7.64	7.832	7.613	7.569	7.791	7.666
YDR034W-B	chrIV	521314	521469	+	154	1	YDR034W-B|-|YDR034W-B|-|protein-coding	3.421	3.246	3.611	3.573	3.11	3.14	3.378	3.564	3.219	3.264	3.454	3.355
YKL033W-A	chrXI	374505	375215	+	709	1	YKL033W-A|-|YKL033W-A|-|protein-coding	9.275	9.156	10.061	10.075	9.986	9.882	9.74	9.957	9.857	9.934	10.56	10.154
YER050C	chrV	253971	254387	-	415	1	RSM18|-|YER050C|-|protein-coding	9.543	9.666	9.608	9.761	9.542	9.566	9.44	9.653	9.582	9.389	9.511	9.522
YMR108W	chrXIII	484084	486147	+	2062	1	ILV2|SMR1|THI1|YMR108W|-|protein-coding	10.588	10.535	10.823	10.744	10.975	10.934	10.887	10.771	10.849	11.017	11.105	10.799
YGR280C	chrVII	1050910	1051725	-	814	1	PXR1|GNO1|YGR280C|-|protein-coding	8.117	7.526	8.091	8.134	7.989	7.817	7.96	8.008	7.678	7.576	7.919	8.014
YNL144C	chrXIV	352820	355042	-	2221	1	YNL144C|-|YNL144C|-|protein-coding	9.874	10.074	10.55	10.559	10.262	10.393	10.272	10.511	10.291	10.095	10.209	10.28
YHR139C	chrVIII	378219	379199	-	979	1	SPS100|-|YHR139C|-|protein-coding	6.505	6.592	6.973	6.739	6.742	6.169	6.924	6.621	6.323	7.259	6.542	6.777
YHL043W	chrVIII	14901	15413	+	511	1	ECM34|-|YHL043W|-|protein-coding	5.143	5.164	5.182	5.168	5.19	5.167	4.94	5.137	5.038	5.126	5.182	5.243
YPR147C	chrXVI	825645	826559	-	913	1	YPR147C|-|YPR147C|-|protein-coding	8.408	8.574	8.319	8.237	8.398	8.334	8.199	8.196	8.494	8.45	8.268	8.226
YLR168C	chrXII	499578	500270	-	691	1	UPS2|AIM30|GEP1|MSF1|MSF1'|YLR168C|-|protein-coding	9.516	9.522	9.928	10.069	10.09	9.914	10.073	9.972	9.998	9.88	10.097	10.242
YDR098C	chrIV	644178	645035	-	856	1	GRX3|-|YDR098C|-|protein-coding	8.769	8.674	8.423	8.456	8.561	8.577	8.544	8.464	8.715	8.537	8.519	8.344
YKL092C	chrXI	266145	269459	-	3313	1	BUD2|CLA2|ERC25|YKL092C|-|protein-coding	7.652	7.97	8.104	8.057	7.999	8.01	7.913	8.212	8.154	7.83	8.063	8.05
YMR273C	chrXIII	811233	813980	-	2746	1	ZDS1|CES1|CKM1|NRC1|OSS1|YMR273C|-|protein-coding	8.718	8.775	8.542	8.614	8.473	8.558	8.487	8.626	8.616	8.586	8.568	8.516
YMR069W	chrXIII	407709	408566	+	856	1	NAT4|NAA40|YMR069W|-|protein-coding	4.216	4.115	4.329	3.904	4.241	4.066	4.241	3.986	3.973	4.174	4.249	4.306
YGL242C	chrVII	44652	45197	-	544	1	YGL242C|-|YGL242C|-|protein-coding	6.484	6.363	6.47	6.666	6.542	6.492	6.505	6.623	6.624	6.568	6.551	6.742
YOR033C	chrXV	392416	394524	-	2107	1	EXO1|DHS1|YOR033C|-|protein-coding	8.148	8.126	7.886	8.133	7.798	7.942	7.859	7.932	7.943	8.001	7.941	7.963
YGL041C-B	chrVII	418704	418886	-	181	1	YGL041C-B|-|YGL041C-B|-|protein-coding	2.508	2.607	2.499	2.472	2.395	2.428	2.322	2.451	2.397	2.484	2.601	2.287
YEL058W	chrV	43252	44925	+	1672	1	PCM1|AGM1|YEL058W|-|protein-coding	10.03	9.762	10.385	10.322	10.338	10.272	10.376	10.317	10.277	10.368	10.32	10.284
YIL160C	chrIX	40191	41444	-	1252	1	POT1|FOX3|POX3|YIL160C|-|protein-coding	6.838	6.757	6.881	6.853	6.612	6.312	6.826	6.651	6.385	6.549	6.694	6.882
YOL021C	chrXV	282421	285426	-	3004	1	DIS3|MTR17|RRP44|YOL021C|-|protein-coding	9.009	9.022	8.765	8.64	8.858	8.887	8.915	8.871	8.712	8.863	8.638	8.72
YML028W	chrXIII	220138	220728	+	589	1	TSA1|TPX1|ZRG14|YML028W|-|protein-coding	12.595	12.318	12.067	11.978	12.357	12.308	12.168	12.019	12.347	12.424	11.861	11.977
YHR005C-A	chrVIII	115620	115901	-	280	1	TIM10|MRS11|YHR005C-A|-|protein-coding	9.7	9.409	9.828	9.849	9.999	9.909	9.855	9.969	9.823	9.73	9.741	10.051
YJL213W	chrX	32163	33158	+	994	1	YJL213W|-|YJL213W|-|protein-coding	7.165	7.099	7.375	7.422	7.637	7.441	7.253	7.248	7.396	7.487	7.357	7.321
YBR255C-A	chrII	726618	727074	-	360	1	YBR255C-A|-|YBR255C-A|-|protein-coding	8.882	8.877	8.366	8.323	8.391	8.241	8.22	8.2	8.325	8.344	8.204	8.346
YDR437W	chrIV	1337352	1337774	+	421	1	GPI19|-|YDR437W|-|protein-coding	6.048	6.269	6.531	6.4	6.105	6.143	6.186	6.248	6.118	6.099	6.153	6.22
YDR069C	chrIV	584939	587719	-	2779	1	DOA4|DOS1|MUT4|NPI2|SSV7|UBP4|YDR069C|-|protein-coding	7.92	8.406	8.125	8.208	8.09	8.399	7.882	8.264	8.313	8.1	8.126	7.929
YBR293W	chrII	787006	788430	+	1423	1	VBA2|-|YBR293W|-|protein-coding	8.036	8.333	7.943	7.945	8.065	7.982	8.013	7.913	8.057	8.249	8.147	8.037
YJL183W	chrX	84068	85336	+	1267	1	MNN11|-|YJL183W|-|protein-coding	9.2	9.008	9.436	9.365	9.532	9.4	9.602	9.358	9.484	9.541	9.36	9.541
YER102W	chrV	363100	363702	+	601	1	RPS8B|-|YER102W|-|protein-coding	8.654	8.232	8.942	8.911	9.1	8.966	9.058	8.962	8.773	8.888	8.967	9.083
YCR026C	chrIII	164111	166339	-	2227	1	NPP1|-|YCR026C|-|protein-coding	10.884	11.107	10.913	10.95	10.895	10.923	10.708	10.91	10.958	10.81	10.919	10.877
YGL001C	chrVII	495453	496502	-	1048	1	ERG26|-|YGL001C|-|protein-coding	8.708	8.599	8.742	8.803	8.677	8.629	8.768	8.609	8.751	8.73	8.592	8.744
YFR057W	chrVI	269061	269516	+	454	1	YFR057W|-|YFR057W|-|protein-coding	-1.464	-1.464	-1.461	-1.457	-1.455	-1.457	-1.424	-1.461	-1.459	-1.459	-1.45	-1.364
YCL043C	chrIII	48653	50221	-	1567	1	PDI1|MFP1|TRG1|YCL043C|-|protein-coding	14.203	13.925	13.269	13.313	14.064	14.017	13.582	13.438	14.113	14.152	13.221	13.249
YOL029C	chrXV	269815	270420	-	604	1	YOL029C|-|YOL029C|-|protein-coding	6.781	6.409	6.549	6.537	6.568	6.563	6.638	6.469	6.65	6.542	6.457	6.411
YER103W	chrV	364589	366517	+	1927	1	SSA4|YG107|YER103W|-|protein-coding	10.531	10.671	9.499	9.422	9.485	9.71	9.247	9.35	9.954	9.761	9.379	9.197
YCL042W	chrIII	50584	50943	+	358	1	YCL042W|-|YCL042W|-|protein-coding	7.695	8.052	7.598	8.003	7.435	8.202	7.348	8.042	7.81	7.48	8.147	7.086
YDL212W	chrIV	78426	79058	+	631	1	SHR3|APF1|YDL212W|-|protein-coding	9.973	9.709	10.155	10.253	10.396	10.123	10.155	10.18	10.259	10.328	10.238	10.461
YGL209W	chrVII	95858	97006	+	1147	1	MIG2|MLZ1|YGL209W|-|protein-coding	7.394	7.607	7.837	7.892	7.667	7.727	8.016	7.787	7.627	7.712	7.855	7.638
YJL207C	chrX	41389	47433	-	6043	1	LAA1|-|YJL207C|-|protein-coding	9.813	9.988	9.808	9.819	9.765	9.868	9.905	9.875	9.864	9.89	9.941	9.769
YFL031W	chrVI	75179	76147	+	714	1	HAC1|ERN4|IRE15|YFL031W|-|protein-coding	13.278	13.236	14.195	14.267	14.066	13.819	14.089	14.14	13.782	13.914	14.117	13.903
YLR092W	chrXII	323544	326225	+	2680	1	SUL2|-|YLR092W|-|protein-coding	7.821	8.008	7.635	7.726	7.968	7.896	7.742	7.763	8.016	8.152	7.934	7.721
YJL167W	chrX	105014	106072	+	1057	1	ERG20|BOT3|FDS1|FPP1|YJL167W|-|protein-coding	11.291	10.974	11.021	11.043	11.068	11.091	11.09	10.92	11.105	11.098	10.865	11.057
YLR071C	chrXII	275378	278626	-	3247	1	RGR1|MED14|YLR071C|-|protein-coding	9.593	9.739	9.725	9.737	9.716	9.814	9.766	9.741	9.853	9.828	9.646	9.787
YNL041C	chrXIV	549468	551987	-	2518	1	COG6|COD2|SEC37|YNL041C|-|protein-coding	7.989	8.155	8.111	8.112	8.084	8.281	8.182	8.164	8.252	8.219	8.192	8.159
YPR124W	chrXVI	786208	787428	+	1219	1	CTR1|-|YPR124W|-|protein-coding	8.234	8.66	8.335	7.971	8.957	8.438	8.677	8.068	8.424	9.183	8.035	8.658
YGL093W	chrVII	334886	337639	+	2752	1	SPC105|-|YGL093W|-|protein-coding	8.964	9.42	8.585	8.661	8.395	8.669	8.457	8.638	8.533	8.548	8.568	8.513
YGL044C	chrVII	416146	417036	-	889	1	RNA15|-|YGL044C|-|protein-coding	7.643	7.612	7.406	7.398	7.292	7.471	7.459	7.385	7.376	7.416	7.38	7.488
YFR014C	chrVI	172537	173877	-	1339	1	CMK1|-|YFR014C|-|protein-coding	9.105	9.264	9.219	9.305	9.236	9.21	9.088	9.256	9.213	9.138	9.207	9.093
YNL004W	chrXIV	622915	624621	+	1362	1	HRB1|TOM34|YNL004W|-|protein-coding	9.637	9.571	9.689	9.708	9.571	9.536	9.79	9.651	9.657	9.523	10.054	9.741
YOR290C	chrXV	855147	860258	-	5110	1	SNF2|GAM1|HAF1|SWI2|TYE3|YOR290C|-|protein-coding	10.003	10.464	10.348	10.37	10.225	10.375	10.237	10.334	10.291	10.186	10.345	10.192
YEL004W	chrV	146951	147979	+	1027	1	YEA4|-|YEL004W|-|protein-coding	7.354	7.648	7.83	7.879	7.718	7.663	7.759	7.85	7.67	7.796	7.761	7.904
YOL027C	chrXV	272003	273724	-	1720	1	MDM38|MKH1|YOL027C|-|protein-coding	10.4	10.189	9.946	9.895	10.005	9.883	10.089	9.899	9.911	10.034	10.031	9.991
YMR325W	chrXIII	922641	923015	+	373	1	PAU19|-|YMR325W|-|protein-coding	-0.791	-0.98	-0.978	-0.973	-0.972	-0.973	-0.976	-0.979	-0.883	-0.977	-0.964	-0.984
YFL039C	chrVI	53260	54696	-	1125	1	ACT1|ABY1|END7|YFL039C|-|protein-coding	13.174	12.936	13.049	12.986	13.092	13.01	13.091	12.935	12.999	13.112	12.923	12.946
YPR001W	chrXVI	556377	557837	+	1459	1	CIT3|-|YPR001W|-|protein-coding	6.147	6.549	6.295	6.241	6.018	5.988	6.111	6.268	6.187	6.267	6.524	6.366
YOR370C	chrXV	1029183	1030994	-	1810	1	MRS6|MSI4|YOR370C|-|protein-coding	9.732	9.644	9.833	9.835	9.924	9.829	9.932	9.902	9.82	9.77	9.907	9.823
YER121W	chrV	402375	402719	+	343	1	YER121W|-|YER121W|-|protein-coding	6.252	6.261	6.587	6.707	6.302	6.266	6.159	6.631	6.219	6.281	6.588	6.747
YIL082W-A	chrIX	205635	210132	+	4494	1	YIL082W-A|-|YIL082W-A|-|protein-coding	8.958	9.249	9.494	9.458	9.289	9.345	9.338	9.29	9.24	9.324	9.265	9.347
YKL043W	chrXI	356748	357848	+	1099	1	PHD1|-|YKL043W|-|protein-coding	8.227	8.332	8.712	8.74	8.782	8.948	8.723	9.051	8.868	8.733	8.877	8.748
YFL061W	chrVI	9545	10222	+	676	1	DDI2|-|YFL061W|-|protein-coding	3.326	3.342	3.189	2.938	3.039	2.98	2.957	2.984	2.978	3.093	2.967	2.908
YKR054C	chrXI	535647	547925	-	12277	1	DYN1|DHC1|PAC6|YKR054C|-|protein-coding	10.699	11.543	11.759	11.867	11.405	11.706	11.538	11.827	11.641	11.4	11.914	11.514
YLR113W	chrXII	371620	372927	+	1306	1	HOG1|SSK3|YLR113W|-|protein-coding	9.947	9.935	10.058	10.106	10.102	10.019	10.116	10.089	10.032	9.993	9.963	10.028
YGL048C	chrVII	410069	411286	-	1216	1	RPT6|CIM3|CRL3|SCB68|SUG1|YGL048C|-|protein-coding	11.116	10.94	9.851	9.898	10.061	10.102	9.824	9.77	10.118	10.137	9.733	9.82
YPL180W	chrXVI	205248	207647	+	2398	1	TCO89|-|YPL180W|-|protein-coding	8.203	8.381	8.342	8.298	8.235	8.369	8.255	8.299	8.347	8.374	8.295	8.259
YCR092C	chrIII	276764	279820	-	3055	1	MSH3|-|YCR092C|-|protein-coding	7.54	7.784	7.316	7.373	7.379	7.437	7.512	7.426	7.431	7.492	7.592	7.37
YBR280C	chrII	762784	764697	-	1912	1	SAF1|-|YBR280C|-|protein-coding	7.934	8.184	7.514	7.658	7.32	7.476	7.471	7.623	7.664	7.553	7.589	7.422
YNL132W	chrXIV	375321	378491	+	3169	1	KRE33|RRA1|YNL132W|-|protein-coding	9.27	8.925	9.208	9.005	9.036	8.914	9.523	8.974	8.96	9.157	9.088	9.2
YLR408C	chrXII	933885	934253	-	367	1	BLS1|-|YLR408C|-|protein-coding	5.887	5.987	5.919	5.955	6.232	5.889	5.854	5.975	5.881	6.035	6.053	6.025
YLR276C	chrXII	695046	696830	-	1783	1	DBP9|-|YLR276C|-|protein-coding	8.579	8.155	8.318	8.192	8.365	8.287	8.594	8.379	8.359	8.422	8.323	8.53
YNL233W	chrXIV	211922	214600	+	2677	1	BNI4|-|YNL233W|-|protein-coding	8.134	8.045	8.332	8.329	8.364	8.289	8.389	8.347	8.461	8.388	8.282	8.411
YHL033C	chrVIII	35255	36025	-	769	1	RPL8A|MAK7|YHL033C|-|protein-coding	10.915	10.144	10.666	10.546	10.813	10.638	10.804	10.529	10.589	10.779	10.683	10.701
YGL114W	chrVII	293460	295637	+	2176	1	YGL114W|-|YGL114W|-|protein-coding	9.042	9.125	9.254	9.293	9.347	9.321	9.219	9.24	9.312	9.406	9.427	9.262
YNL183C	chrXIV	293137	295509	-	2371	1	NPR1|-|YNL183C|-|protein-coding	9.405	9.69	8.713	8.688	8.61	8.655	8.675	8.708	8.679	8.642	8.672	8.657
YPL097W	chrXVI	364952	366430	+	1477	1	MSY1|-|YPL097W|-|protein-coding	7.671	7.999	7.688	7.823	7.733	7.664	7.78	7.718	7.753	7.645	7.635	7.766
YGR143W	chrVII	775193	777508	+	2314	1	SKN1|-|YGR143W|-|protein-coding	8.852	9.232	9.776	9.698	9.545	9.64	9.498	9.689	9.509	9.401	9.776	9.562
YLR085C	chrXII	300673	301989	-	1315	1	ARP6|-|YLR085C|-|protein-coding	7.885	7.637	7.562	7.51	7.634	7.509	7.542	7.562	7.652	7.702	7.5	7.612
YLR182W	chrXII	517940	520351	+	2410	1	SWI6|PSL8|SDS11|YLR182W|-|protein-coding	8.181	8.3	8.364	8.467	8.199	8.466	8.424	8.374	8.42	8.321	8.439	8.293
YGL187C	chrVII	149704	150171	-	466	1	COX4|-|YGL187C|-|protein-coding	11.538	11.633	11.664	11.609	11.597	11.462	11.61	11.496	11.405	11.506	11.458	11.574
YEL002C	chrV	148722	150014	-	1291	1	WBP1|-|YEL002C|-|protein-coding	10.764	10.728	10.568	10.525	10.844	10.721	10.674	10.521	10.879	10.913	10.482	10.67
YHR167W	chrVIII	439342	440127	+	784	1	THP2|-|YHR167W|-|protein-coding	6.088	5.979	5.989	5.988	5.971	5.975	6.205	5.945	5.806	6.022	5.908	6.005
YER047C	chrV	243810	246503	-	2692	1	SAP1|-|YER047C|-|protein-coding	8.075	8.275	8.207	8.288	8.232	8.217	8.279	8.249	8.145	8.214	8.233	8.209
YLR115W	chrXII	377985	380564	+	2578	1	CFT2|YDH1|YLR115W|-|protein-coding	8.59	9.048	8.171	8.342	8.21	8.392	8.241	8.231	8.366	8.405	8.242	8.118
YHR091C	chrVIII	284839	286770	-	1930	1	MSR1|-|YHR091C|-|protein-coding	8.031	8.139	7.679	7.593	7.636	7.611	7.653	7.625	7.591	7.669	7.499	7.64
YDL017W	chrIV	424209	425732	+	1522	1	CDC7|LSD6|SAS1|YDL017W|-|protein-coding	6.862	6.912	6.494	6.524	6.312	6.428	6.391	6.428	6.619	6.7	6.397	6.427
YAR066W	chrI	221049	221660	+	610	1	YAR066W|-|YAR066W|-|protein-coding	1.811	1.853	1.925	1.923	1.886	1.776	1.992	1.876	1.806	1.9	2.04	1.766
YNL111C	chrXIV	416940	417302	-	361	1	CYB5|-|YNL111C|-|protein-coding	7.821	7.175	6.691	6.623	6.961	6.841	6.99	6.49	6.856	6.787	6.27	6.759
YNL310C	chrXIV	51907	52431	-	523	1	ZIM17|HEP1|TIM15|YNL310C|-|protein-coding	7.353	6.943	6.966	7.086	7.126	7.19	7.087	7.175	7.19	6.908	7.149	6.956
YMR133W	chrXIII	536207	537609	+	1284	1	REC114|-|YMR133W|-|protein-coding	6.915	7.136	6.758	6.802	6.683	6.649	6.438	6.739	6.565	6.547	6.513	6.652
YDL066W	chrIV	334835	336121	+	1285	1	IDP1|-|YDL066W|-|protein-coding	11.034	10.768	11.348	11.224	11.347	11.201	11.266	11.261	11.165	11.271	11.314	11.276
YDR101C	chrIV	655686	657467	-	1780	1	ARX1|-|YDR101C|-|protein-coding	8.647	8.193	8.433	8.302	8.578	8.472	8.872	8.424	8.439	8.619	8.382	8.546
YJL210W	chrX	36919	37734	+	814	1	PEX2|CRT1|PAS5|YJL210W|-|protein-coding	8.284	8.369	8.426	8.395	8.423	8.435	8.264	8.458	8.275	8.398	8.477	8.277
YLR352W	chrXII	831116	833539	+	2422	1	YLR352W|-|YLR352W|-|protein-coding	7.733	7.906	7.673	7.884	7.672	7.72	7.752	7.796	7.742	7.696	7.892	7.681
YDL007C-A	chrIV	436567	436824	-	256	1	YDL007C-A|-|YDL007C-A|-|protein-coding	-1.973	-1.972	-1.948	-1.968	-1.967	-1.968	-1.969	-1.948	-1.969	-1.969	-1.963	-1.977
YNL330C	chrXIV	18001	19302	-	1300	1	RPD3|MOF6|REC3|SDI2|SDS6|YNL330C|-|protein-coding	8.258	8.269	8.237	8.273	8.244	8.333	8.18	8.288	8.261	8.133	8.205	8.155
YBL017C	chrII	186844	191583	-	4738	1	PEP1|VPS10|VPT1|YBL017C|-|protein-coding	11.07	11.316	11.483	11.538	11.459	11.611	11.423	11.446	11.671	11.585	11.497	11.349
YGR198W	chrVII	894693	897146	+	2452	1	YPP1|-|YGR198W|-|protein-coding	9.026	9.216	8.612	8.689	8.701	8.838	8.699	8.722	8.767	8.745	8.733	8.585
YER189W	chrV	571155	571523	+	367	1	YER189W|-|YER189W|-|protein-coding	1.705	1.668	1.686	1.759	2.049	1.759	1.883	1.961	1.911	1.958	1.68	1.636
YOR032W-A	chrXV	392176	392376	+	199	1	YOR032W-A|-|YOR032W-A|-|protein-coding	2.499	2.354	2.564	2.315	2.418	2.171	2.384	2.347	2.369	2.294	2.429	2.357
YNL270C	chrXIV	135940	137661	-	1720	1	ALP1|APL1|YNL270C|-|protein-coding	6.036	5.927	5.876	5.986	5.683	5.75	6.079	5.832	5.635	5.737	6.03	5.946
YIR041W	chrIX	433929	434303	+	373	1	PAU15|-|YIR041W|-|protein-coding	2.472	2.341	2.525	2.499	2.469	2.315	2.478	2.477	2.54	2.585	2.578	2.543
YGR054W	chrVII	596693	598621	+	1927	1	YGR054W|-|YGR054W|-|protein-coding	9.383	9.354	9.495	9.504	9.49	9.535	9.725	9.544	9.564	9.676	9.412	9.624
YOL120C	chrXV	93395	94402	-	558	1	RPL18A|RP28A|YOL120C|-|protein-coding	11.338	10.527	11.398	11.314	11.513	11.321	11.555	11.371	11.328	11.494	11.367	11.397
YLR323C	chrXII	778173	778952	-	778	1	CWC24|-|YLR323C|-|protein-coding	6.824	6.408	6.227	6.153	6.409	6.406	6.318	6.11	6.26	6.346	6.023	6.277
YPR199C	chrXVI	938148	939032	-	883	1	ARR1|ACR1|YAP8|YPR199C|-|protein-coding	7.871	7.792	7.715	7.721	7.711	7.863	7.68	7.747	7.852	7.711	7.649	7.721
YMR123W	chrXIII	513593	513961	+	367	1	PKR1|-|YMR123W|-|protein-coding	8.023	7.491	7.673	7.528	7.935	7.719	7.859	7.616	7.724	7.921	7.405	7.884
YDR338C	chrIV	1147379	1149466	-	2086	1	YDR338C|-|YDR338C|-|protein-coding	8.364	8.602	8.408	8.428	8.536	8.396	8.323	8.447	8.521	8.563	8.401	8.431
YLR154C-G	chrXII	462522	462671	-	148	1	YLR154C-G|-|YLR154C-G|-|protein-coding	0.742	0.586	0.771	0.705	0.602	0.653	0.647	0.59	0.643	0.645	0.676	0.786
YJR093C	chrX	603220	604203	-	982	1	FIP1|-|YJR093C|-|protein-coding	7.709	7.681	7.491	7.623	7.417	7.586	7.542	7.595	7.479	7.379	7.485	7.423
YGR105W	chrVII	698599	698832	+	232	1	VMA21|-|YGR105W|-|protein-coding	7.444	7.008	7.207	7.327	7.403	7.355	7.186	7.512	7.722	7.409	7.733	7.501
YBR072C-A	chrII	382860	383021	-	160	1	YBR072C-A|-|YBR072C-A|-|protein-coding	0.205	0.249	0.168	0.383	0.233	0.174	0.172	0.26	0.269	0.222	0.249	0.155
YPR121W	chrXVI	778583	780301	+	1717	1	THI22|-|YPR121W|-|protein-coding	6.668	6.749	6.944	6.775	6.834	6.782	6.864	6.905	6.744	6.9	7.018	6.785
YBR127C	chrII	491269	492822	-	1552	1	VMA2|VAT2|YBR127C|-|protein-coding	11.296	11.069	11.399	11.395	11.3	11.347	11.336	11.43	11.332	11.329	11.375	11.303
YOR350C	chrXV	992864	994855	-	1990	1	MNE1|-|YOR350C|-|protein-coding	8.751	8.984	8.872	9.009	8.786	8.83	8.798	8.818	8.854	8.875	8.89	8.947
YFL001W	chrVI	147131	148459	+	1327	1	DEG1|HRM3|PUS3|YFL001W|-|protein-coding	7.939	7.616	7.622	7.688	7.757	7.692	7.679	7.609	7.558	7.759	7.33	7.609
YPR017C	chrXVI	593486	593917	-	430	1	DSS4|-|YPR017C|-|protein-coding	5.443	4.777	5.077	4.953	4.991	4.865	5.107	4.883	5.098	5.134	4.998	4.871
YDR152W	chrIV	765706	766503	+	796	1	GIR2|-|YDR152W|-|protein-coding	8.843	8.593	8.385	8.408	8.475	8.491	8.548	8.414	8.488	8.437	8.218	8.472
YCR002C	chrIII	117380	118348	-	967	1	CDC10|-|YCR002C|-|protein-coding	9.017	8.938	8.996	8.922	8.966	9	9.004	9.019	9.027	9.053	8.998	8.946
YOR010C	chrXV	346195	346950	-	754	1	TIR2|SRP2|YOR010C|-|protein-coding	5.764	5.91	5.845	5.874	5.677	5.898	6.039	5.748	5.622	5.722	5.824	5.459
YER076C	chrV	312590	313498	-	907	1	YER076C|-|YER076C|-|protein-coding	6.443	6.685	6.694	6.69	6.733	6.542	6.603	6.737	6.72	6.45	6.804	6.661
YDR228C	chrIV	921926	923806	-	1879	1	PCF11|-|YDR228C|-|protein-coding	7.52	7.725	7.366	7.451	7.43	7.675	7.611	7.554	7.661	7.614	7.535	7.607
YKL065C	chrXI	316437	317057	-	619	1	YET1|-|YKL065C|-|protein-coding	10.738	10.785	10.961	10.989	10.939	10.879	10.826	10.823	10.94	10.921	10.937	10.934
YOL056W	chrXV	223268	224179	+	910	1	GPM3|-|YOL056W|-|protein-coding	6.215	6.044	6.239	6.332	6.284	6.39	6.419	6.425	6.432	6.449	6.304	6.295
YDL081C	chrIV	309802	310122	-	319	1	RPP1A|RPLA1|YDL081C|-|protein-coding	11.065	10.125	11.108	10.914	11.266	10.944	11.251	10.947	10.876	11.178	10.949	11.232
YJR021C	chrX	468555	469579	-	942	1	REC107|MER2|YJR021C|-|protein-coding	9.058	9.106	9.135	9.259	9.003	8.989	8.927	9.183	8.964	8.807	9.097	9.079
YML116W	chrXIII	38196	39824	+	1627	1	ATR1|SNQ1|YML116W|-|protein-coding	7.826	7.791	7.463	7.598	7.565	7.592	7.543	7.582	7.602	7.648	8.325	7.485
YER016W	chrV	188277	189311	+	1033	1	BIM1|YEB1|YER016W|-|protein-coding	7.477	7.384	7.334	7.543	7.302	7.478	7.409	7.56	7.494	7.4	7.588	7.43
YDL238C	chrIV	28985	30454	-	1468	1	GUD1|-|YDL238C|-|protein-coding	6.338	6.641	6.873	6.903	6.619	6.881	6.582	6.784	6.755	6.76	6.88	6.6
YLR170C	chrXII	500579	501049	-	469	1	APS1|YAP19|YLR170C|-|protein-coding	7.488	7.448	7.368	7.553	7.458	7.447	7.189	7.519	7.655	7.591	7.663	7.647
YMR316W	chrXIII	904825	905835	+	1009	1	DIA1|-|YMR316W|-|protein-coding	8.633	8.2	8.61	8.644	8.508	8.351	8.861	8.138	8.762	9.099	8.482	8.715
YPR021C	chrXVI	600649	603357	-	2707	1	AGC1|-|YPR021C|-|protein-coding	8.874	9.236	9.267	9.346	9.196	9.345	9.199	9.432	9.389	9.238	9.389	9.285
YOR022C	chrXV	373710	375857	-	2146	1	DDL1|-|YOR022C|-|protein-coding	7.391	7.564	7.22	7.249	7.084	7.123	7.221	7.299	7.251	7.171	7.307	7.286
YCL020W	chrIII	85102	86418	+	1315	1	YCL020W|-|YCL020W|-|protein-coding	3.436	3.592	3.849	3.892	3.981	3.666	3.906	3.923	3.544	3.687	3.868	4.077
YFR013W	chrVI	169922	172285	+	2362	1	IOC3|-|YFR013W|-|protein-coding	8.155	8.299	8.152	8.09	8.051	8.23	8.143	8.239	8.203	8.22	8.154	8.191
YER079W	chrV	318920	319552	+	631	1	YER079W|-|YER079W|-|protein-coding	8.367	8.358	8.56	8.542	8.356	8.385	8.362	8.483	8.236	8.125	8.499	8.402
YDR261C-D	chrIV	987534	992349	-	4812	1	YDR261C-D|-|YDR261C-D|-|protein-coding	4.47	4.611	4.73	4.782	4.424	4.761	4.786	4.309	4.709	4.539	4.612	4.674
YIL111W	chrIX	155222	155765	+	453	1	COX5B|-|YIL111W|-|protein-coding	8.285	8.341	9.444	9.425	8.911	9.027	9.035	9.22	8.828	8.703	9.372	9.133
YDL143W	chrIV	199996	201582	+	1585	1	CCT4|ANC2|TCP4|YDL143W|-|protein-coding	10.79	10.652	9.851	9.706	9.925	9.893	9.855	9.779	9.982	9.989	9.775	9.757
YER178W	chrV	546817	548079	+	1261	1	PDA1|-|YER178W|-|protein-coding	11.324	11.136	11.211	11.141	11.245	11.217	11.162	11.187	11.165	11.237	11.081	11.097
YOR352W	chrXV	997213	998244	+	1030	1	TFB6|-|YOR352W|-|protein-coding	7.76	7.924	7.689	7.669	7.604	7.712	7.502	7.597	7.68	7.556	7.571	7.557
YGL140C	chrVII	241353	245012	-	3658	1	YGL140C|-|YGL140C|-|protein-coding	9.751	9.882	10.027	10.091	10.082	10.205	10.041	10.147	10.15	10.182	10.053	10.011
YLL057C	chrXII	25756	26994	-	1237	1	JLP1|-|YLL057C|-|protein-coding	6.639	6.66	6.522	6.261	6.76	6.318	6.72	6.24	6.404	7.036	6.459	6.612
YER003C	chrV	157736	159118	-	1287	1	PMI40|-|YER003C|-|protein-coding	10.478	10.333	10.249	10.267	10.677	10.63	10.486	10.306	10.649	10.724	10.204	10.205
YDR074W	chrIV	593893	596583	+	2689	1	TPS2|HOG2|PFK3|YDR074W|-|protein-coding	11.068	11.57	11.86	11.92	11.469	11.618	11.152	11.788	11.47	11.285	11.652	11.393
YNL265C	chrXIV	144280	145281	-	894	1	IST1|-|YNL265C|-|protein-coding	8.765	8.789	8.021	8.115	7.891	8.086	7.85	7.97	7.959	7.884	7.979	7.869
YHR061C	chrVIII	221534	222478	-	943	1	GIC1|-|YHR061C|-|protein-coding	6.343	6.314	6.919	6.956	7.071	6.87	7.131	7.083	6.85	6.919	6.984	6.996
YBR221W-A	chrII	666538	666642	+	103	1	YBR221W-A|-|YBR221W-A|-|protein-coding	-2.209	-2.209	-2.208	-2.206	-2.206	-2.206	-2.207	-2.208	-2.207	-2.193	-2.204	-2.212
YGR207C	chrVII	910843	911628	-	784	1	CIR1|-|YGR207C|-|protein-coding	8.903	8.895	8.419	8.381	8.294	8.371	8.498	8.384	8.405	8.287	8.323	8.435
YOR011W-A	chrXV	355652	355858	+	205	1	YOR011W-A|-|YOR011W-A|-|protein-coding	-1.728	-1.727	-1.724	-1.687	-1.719	-1.72	-1.722	-1.692	-1.69	-1.722	-1.714	-1.732
YDR004W	chrIV	455201	456583	+	1381	1	RAD57|-|YDR004W|-|protein-coding	8.208	8.308	7.93	7.811	7.933	7.977	7.827	7.857	8.03	7.927	7.832	7.883
YOR089C	chrXV	490196	490828	-	631	1	VPS21|VPS12|VPT12|YPT21|YPT51|YOR089C|-|protein-coding	9.17	9.202	8.803	8.833	8.838	8.978	8.775	8.924	8.962	8.731	8.856	8.853
YAR071W	chrI	225460	226863	+	1402	1	PHO11|-|YAR071W|-|protein-coding	3.976	3.938	3.697	3.62	3.714	3.62	3.555	3.622	3.829	3.673	3.78	3.656
YBL105C	chrII	14241	17696	-	3454	1	PKC1|CLY15|CLY5|CLY7|HPO2|STT1|YBL105C|-|protein-coding	10.429	10.886	11.096	11.179	10.788	10.978	10.904	11.057	10.878	10.793	11.055	10.961
YMR125W	chrXIII	517539	520446	+	2583	1	STO1|CBC1|CBP80|GCR3|SUT1|YMR125W|-|protein-coding	10.053	10.586	10.178	10.169	10.064	10.186	10.252	10.188	10.166	10.185	10.178	10.224
YLR027C	chrXII	196829	198085	-	1255	1	AAT2|ASP5|YLR027C|-|protein-coding	10.825	10.65	10.972	10.848	11.022	10.869	11.016	10.845	10.837	10.954	10.921	10.857
YDR293C	chrIV	1045640	1049392	-	3751	1	SSD1|CLA1|MCS1|RLT1|SRK1|YDR293C|-|protein-coding	10.341	11.115	11.241	11.356	11.014	11.179	10.933	11.219	11.019	10.945	11.236	10.983
YPL163C	chrXVI	241918	242700	-	781	1	SVS1|-|YPL163C|-|protein-coding	10.287	10.046	10.957	10.929	10.921	10.795	10.969	10.729	10.881	10.895	10.777	11.055
YLR395C	chrXII	909729	909965	-	235	1	COX8|-|YLR395C|-|protein-coding	8.904	8.875	8.837	8.746	8.933	8.84	8.64	8.85	8.779	8.775	8.71	8.719
YOR178C	chrXV	667860	670241	-	2380	1	GAC1|-|YOR178C|-|protein-coding	11.428	12.044	12.227	12.291	11.86	11.984	11.722	12.141	11.831	11.717	12.011	11.924
YNL280C	chrXIV	109095	110411	-	1315	1	ERG24|-|YNL280C|-|protein-coding	9.254	9.121	9.519	9.437	9.408	9.283	9.549	9.229	9.46	9.568	9.265	9.599
YBR269C	chrII	742160	742576	-	415	1	SDH8|FMP21|YBR269C|-|protein-coding	8.561	8.426	8.248	8.279	8.348	8.079	8.264	8.232	8.192	8.133	8.189	8.295
YGR127W	chrVII	746798	747736	+	937	1	YGR127W|-|YGR127W|-|protein-coding	8.617	8.973	8.767	8.89	8.619	8.74	8.697	8.866	8.645	8.484	8.779	8.808
YJL219W	chrX	19497	21200	+	1702	1	HXT9|-|YJL219W|-|protein-coding	6.314	6.386	4.159	4.222	4.321	4.149	4.076	4.107	4.216	4.322	4.063	4.21
YJL222W	chrX	11475	16124	+	4648	1	VTH2|-|YJL222W|-|protein-coding	3.661	3.307	3.537	3.268	3.473	3.228	3.446	3.291	3.326	3.268	3.224	3.359
YLR157C-B	chrXII	476333	481601	-	5265	1	YLR157C-B|-|YLR157C-B|-|protein-coding	0.838	0.84	0.897	0.814	0.872	0.814	0.81	1.053	0.991	0.996	0.828	0.995
YLR210W	chrXII	562008	563390	+	1381	1	CLB4|-|YLR210W|-|protein-coding	5.957	5.918	5.906	6.101	6.228	5.885	6.22	6.177	6.169	6.116	6.193	6.193
YJL050W	chrX	342522	345743	+	3220	1	MTR4|DOB1|YJL050W|-|protein-coding	8.892	8.697	8.685	8.646	8.847	8.74	9.038	8.808	8.742	8.954	8.698	8.91
YPR159W	chrXVI	857583	859745	+	2161	1	KRE6|CWH48|YPR159W|-|protein-coding	10.31	10.307	11.21	11.252	11.202	11.214	11.271	11.163	11.339	11.292	11.32	11.26
YBR169C	chrII	573915	575996	-	2080	1	SSE2|-|YBR169C|-|protein-coding	9.388	9.893	9.473	9.544	9.479	9.842	9.024	9.472	9.817	9.51	9.494	8.98
YHR184W	chrVIII	472744	474459	+	1714	1	SSP1|SPO3|YHR184W|-|protein-coding	4.606	4.585	3.927	4.191	4.22	4.329	4.151	4.225	4.431	4.05	4.443	4.247
YJL123C	chrX	188004	189440	-	1435	1	MTC1|-|YJL123C|-|protein-coding	10.007	9.73	9.625	9.622	9.64	9.677	9.656	9.649	9.616	9.542	9.577	9.655
YOR160W	chrXV	633839	636757	+	2917	1	MTR10|KAP111|YOR160W|-|protein-coding	7.958	8.078	8.135	8.169	8.076	8.165	8.154	8.287	8.069	8.008	8.2	8.102
YMR142C	chrXIII	550206	551207	-	597	1	RPL13B|-|YMR142C|-|protein-coding	11.42	10.543	11.683	11.458	11.705	11.419	11.8	11.438	11.373	11.635	11.395	11.633
YGL030W	chrVII	439091	439638	+	315	1	RPL30|-|YGL030W|-|protein-coding	10.975	9.95	11.062	10.829	11.18	10.694	11.217	10.773	10.612	11.016	10.794	11.165
YAL044C	chrI	57950	58462	-	511	1	GCV3|-|YAL044C|-|protein-coding	8.866	8.556	8.575	8.44	8.559	8.249	8.601	8.384	8.379	8.403	8.679	8.555
YOR140W	chrXV	586981	589281	+	2299	1	SFL1|-|YOR140W|-|protein-coding	8.311	8.675	8.38	8.327	8.392	8.528	8.495	8.472	8.533	8.508	8.356	8.475
YBL079W	chrII	75259	79767	+	4507	1	NUP170|NLE3|YBL079W|-|protein-coding	9.413	9.507	9.58	9.453	9.552	9.703	9.696	9.662	9.645	9.637	9.606	9.532
YJL144W	chrX	146359	146673	+	313	1	YJL144W|-|YJL144W|-|protein-coding	7.831	7.593	7.012	6.988	6.818	6.872	6.453	6.737	6.968	6.761	6.712	6.628
YHR013C	chrVIII	130730	131446	-	715	1	ARD1|NAA10|YHR013C|-|protein-coding	7.772	7.4	7.542	7.599	7.611	7.521	7.649	7.604	7.589	7.701	7.453	7.649
YJL205C	chrX	50139	50443	-	159	1	NCE101|NCE1|YJL205C-A|YJL206C-A|YJL205C|-|protein-coding	7.225	6.826	6.737	6.61	6.557	6.618	6.575	6.717	6.414	6.427	6.502	6.654
YLR464W	chrXII	1066572	1067501	+	648	1	YLR464W|-|YLR464W|-|protein-coding	-1.973	-1.972	-1.97	-1.968	-1.967	-1.968	-1.969	-1.948	-1.947	-1.969	-1.963	-1.977
YGL119W	chrVII	284442	285947	+	1504	1	COQ8|ABC1|YGL119W|-|protein-coding	7.71	7.692	7.439	7.596	7.499	7.636	7.502	7.518	7.613	7.428	7.604	7.539
YFR048W	chrVI	246146	248134	+	1987	1	RMD8|-|YFR048W|-|protein-coding	8.207	8.234	7.992	7.992	7.981	7.953	8.046	7.935	8.146	8.076	8.017	8.077
YLL003W	chrXII	143201	146041	+	2839	1	SFI1|-|YLL003W|-|protein-coding	8.398	8.687	8.469	8.533	8.385	8.557	8.578	8.549	8.505	8.452	8.526	8.523
YGR135W	chrVII	761392	762168	+	775	1	PRE9|-|YGR135W|-|protein-coding	10.952	10.991	9.919	9.938	9.943	10.129	9.875	9.954	10.258	10.153	9.906	9.991
YHR143W	chrVIII	385510	386487	+	976	1	DSE2|-|YHR143W|-|protein-coding	10.995	10.555	11.752	11.743	11.81	11.648	11.879	11.855	11.569	11.652	11.781	11.901
YHR212W-A	chrVIII	538742	538945	+	202	1	YHR212W-A|-|YHR212W-A|-|protein-coding	-2.21	-2.209	-2.208	-2.191	-2.206	-2.206	-2.207	-2.208	-2.208	-2.207	-2.203	-2.212
YJL087C	chrX	270002	272485	-	2482	1	TRL1|LIG1|RLG1|YJL087C|-|protein-coding	7.469	7.312	7.431	7.15	7.408	7.376	7.609	7.404	7.512	7.571	7.465	7.494
YJR077C	chrX	577255	578190	-	934	1	MIR1|-|YJR077C|-|protein-coding	12.451	12.204	12.389	12.291	12.506	12.315	12.479	12.324	12.352	12.499	12.235	12.39
YNL301C	chrXIV	63570	64562	-	558	1	RPL18B|RP28B|YNL301C|-|protein-coding	9.293	9.097	9.206	9.125	9.162	9.095	9.231	9.156	9.077	9.052	9.093	9.199
YHL027W	chrVIII	51111	52988	+	1876	1	RIM101|RIM1|YHL027W|-|protein-coding	9.146	9.139	9.394	9.402	9.217	9.272	9.346	9.34	9.284	9.261	9.58	9.373
YGL224C	chrVII	78015	78857	-	841	1	SDT1|SSM1|YGL224C|-|protein-coding	7.012	6.872	7.063	7.022	7.067	7.107	7.041	6.96	7.059	7.014	7.748	7.074
YGR276C	chrVII	1043819	1045480	-	1660	1	RNH70|REX1|RNA82|YGR276C|-|protein-coding	9.811	10.021	9.03	8.96	8.842	9.011	8.778	8.842	8.827	8.931	8.601	8.83
YGL022W	chrVII	452404	454560	+	2155	1	STT3|-|YGL022W|-|protein-coding	11.522	11.357	11.546	11.547	11.708	11.604	11.743	11.49	11.756	11.823	11.543	11.642
YKL057C	chrXI	330856	333969	-	3112	1	NUP120|RAT2|YKL057C|-|protein-coding	8.952	9.074	9.322	9.279	9.305	9.379	9.427	9.394	9.436	9.332	9.305	9.373
YGL192W	chrVII	142246	144048	+	1801	1	IME4|SPO8|YGL192W|-|protein-coding	9.301	9.552	10.007	9.958	9.82	9.809	9.805	9.806	9.666	9.69	9.737	9.831
YBR007C	chrII	248806	251016	-	2209	1	DSF2|-|YBR007C|-|protein-coding	7.625	7.661	7.933	7.879	7.83	7.962	7.961	8.049	8.018	7.901	7.958	7.968
YCL004W	chrIII	109105	110670	+	1564	1	PGS1|PEL1|YCL003W|YCL004W|-|protein-coding	7.643	7.846	7.716	7.802	7.614	7.748	7.672	7.71	7.653	7.607	7.585	7.727
YMR280C	chrXIII	827028	831329	-	4300	1	CAT8|DIL1|MSP8|YMR280C|-|protein-coding	9.37	10.095	9.925	9.92	9.628	9.844	9.578	9.917	9.859	9.663	9.794	9.632
YGR161W-A	chrVII	811738	813054	+	1315	1	YGR161W-A|-|YGR161W-A|-|protein-coding	-1.974	-1.973	-1.971	-1.968	-1.967	-1.942	-1.969	-1.972	-1.97	-1.944	-1.963	-1.978
YML129C	chrXIII	14541	14753	-	211	1	COX14|-|YML129C|-|protein-coding	6.886	6.668	6.792	6.602	6.787	6.636	6.516	6.765	6.51	6.482	6.594	6.643
YJR016C	chrX	464451	466208	-	1756	1	ILV3|-|YJR016C|-|protein-coding	10.275	9.808	10.953	10.76	11.132	10.842	10.974	10.913	10.686	10.974	11.248	10.893
YOL065C	chrXV	204731	205885	-	1153	1	INP54|-|YOL065C|-|protein-coding	7.382	7.362	7.227	7.315	7.33	7.191	7.24	7.253	7.099	7.117	7.32	7.267
YPL038W-A	chrXVI	480182	480373	+	190	1	YPL038W-A|-|YPL038W-A|-|protein-coding	3.559	3.412	3.369	3.344	3.288	3.379	3.279	3.382	3.293	3.37	3.322	3.397
YKR026C	chrXI	488738	489655	-	916	1	GCN3|AAS2|YKR026C|-|protein-coding	8.111	7.876	7.824	7.969	7.816	7.815	8.095	7.889	7.857	7.876	7.919	8.047
YOR065W	chrXV	447439	448368	+	928	1	CYT1|CTC1|YOR29-16|YOR065W|-|protein-coding	11.352	11.212	11.359	11.332	11.297	11.201	11.391	11.259	11.188	11.261	11.165	11.35
YLR394W	chrXII	907950	909398	+	1447	1	CST9|ZIP3|YLR394W|-|protein-coding	8.105	8.256	7.633	7.685	7.846	7.852	7.724	7.831	7.827	7.829	7.69	7.776
YDL129W	chrIV	231024	231899	+	874	1	YDL129W|-|YDL129W|-|protein-coding	7.016	6.952	7.017	7.012	7.078	6.99	7.28	7.064	7.117	7.335	7.04	7.222
YOR264W	chrXV	818866	820158	+	1291	1	DSE3|-|YOR264W|-|protein-coding	8.935	8.608	9.152	9.096	9.218	9.074	9.19	9.232	9.001	9.096	9.085	9.217
YOR359W	chrXV	1011189	1012760	+	1570	1	VTS1|-|YOR359W|-|protein-coding	7.003	6.734	7.037	6.762	7.232	7.065	7.455	7.005	7.172	7.35	6.997	6.99
YDR070C	chrIV	588098	588379	-	280	1	FMP16|-|YDR070C|-|protein-coding	7.067	7.406	7.541	7.572	7.187	7.322	6.622	7.537	7.123	6.875	7.17	7.057
YPL232W	chrXVI	107275	108147	+	871	1	SSO1|-|YPL232W|-|protein-coding	9.251	9.054	9.378	9.459	9.348	9.45	9.474	9.447	9.416	9.285	9.471	9.405
YGR108W	chrVII	703636	705051	+	1414	1	CLB1|SCB1|YGR108W|-|protein-coding	6.824	7.042	8.058	8.189	8.108	8.214	8.237	8.245	8.008	8.108	8.256	8.285
YPR108W	chrXVI	742454	743743	+	1288	1	RPN7|-|YPR108W|-|protein-coding	10.335	10.364	9.44	9.451	9.448	9.582	9.449	9.399	9.637	9.585	9.401	9.469
YOR012W	chrXV	356543	356956	+	412	1	YOR012W|-|YOR012W|-|protein-coding	4.484	4.519	4.44	4.551	4.345	4.574	4.591	4.437	4.401	4.416	4.682	4.579
YNL036W	chrXIV	559814	560479	+	664	1	NCE103|NCE3|YNL036W|-|protein-coding	9.279	8.98	8.692	8.705	8.735	8.692	8.94	8.688	8.675	8.824	9.016	9
YEL021W	chrV	116167	116970	+	802	1	URA3|-|YEL021W|-|protein-coding	10.081	9.798	7.357	7.625	9.453	9.307	7.411	7.747	10.082	10.128	7.962	7.274
YGR038C-A	chrVII	566145	567467	-	1321	1	YGR038C-A|-|YGR038C-A|-|protein-coding	3.959	3.838	3.854	3.723	3.845	3.509	3.52	3.758	3.662	3.704	3.74	3.581
YBR029C	chrII	296369	297742	-	1372	1	CDS1|CDG1|YBR029C|-|protein-coding	10.38	10.498	11.057	11.132	11.016	10.976	11.238	10.954	10.993	11.047	11.133	11.288
YOR275C	chrXV	839084	841069	-	1984	1	RIM20|-|YOR275C|-|protein-coding	8.327	8.461	8.713	8.747	8.499	8.499	8.436	8.651	8.581	8.447	8.563	8.55
YGR240C-A	chrVII	974577	974777	-	199	1	YGR240C-A|-|YGR240C-A|-|protein-coding	5.577	5.557	6.174	6.36	6.07	6.047	5.805	6.459	6.269	6.058	6.377	6.168
YCR011C	chrIII	133724	136873	-	3148	1	ADP1|-|YCR011C|-|protein-coding	10.066	10.559	10.372	10.501	10.261	10.506	10.179	10.445	10.498	10.325	10.413	10.185
YGR210C	chrVII	913503	914738	-	1234	1	YGR210C|-|YGR210C|-|protein-coding	8.928	8.614	8.489	8.478	8.578	8.638	8.604	8.558	8.617	8.486	8.292	8.462
YLR273C	chrXII	689083	691029	-	1945	1	PIG1|-|YLR273C|-|protein-coding	7.881	8.444	7.764	7.747	7.702	7.702	7.498	7.697	7.774	7.51	7.675	7.642
YNL168C	chrXIV	318030	318809	-	778	1	FMP41|-|YNL168C|-|protein-coding	7.99	7.941	8.057	8.089	8.086	7.933	8.152	8.033	8.028	8.136	7.971	8.005
YOR161C-C	chrXV	639121	639267	-	145	1	YOR161C-C|-|YOR161C-C|-|protein-coding	1.548	1.453	1.314	1.332	1.39	1.382	1.372	1.353	1.318	1.458	1.421	1.365
YDR530C	chrIV	1496791	1497768	-	976	1	APA2|-|YDR530C|-|protein-coding	8.448	8.237	8.268	8.394	8.354	8.296	8.238	8.312	8.227	8.211	8.295	8.373
YPR040W	chrXVI	647305	648375	+	1069	1	TIP41|-|YPR040W|-|protein-coding	8.412	8.199	7.868	7.707	7.971	7.77	7.854	7.848	7.773	7.959	7.801	7.9
YJR090C	chrX	590872	594327	-	3454	1	GRR1|CAT80|COT2|SDC1|SSU2|YJR090C|-|protein-coding	9.263	9.67	8.824	8.822	8.725	8.995	8.887	8.928	9.019	8.879	8.784	8.805
YDL231C	chrIV	38867	42244	-	3376	1	BRE4|-|YDL231C|-|protein-coding	9.385	9.636	9.501	9.555	9.667	9.724	9.534	9.563	9.586	9.633	9.499	9.494
YMR171C	chrXIII	603868	605520	-	1651	1	EAR1|-|YMR171C|-|protein-coding	9.474	9.659	9.743	9.796	9.826	9.712	9.67	9.795	9.821	9.782	9.664	9.821
YPL257W-A	chrXVI	56748	58070	+	1321	1	YPL257W-A|-|YPL257W-A|-|protein-coding	-1.059	-1.059	-1.057	-1.052	-1.001	-1.002	-1.054	-0.966	-1.056	-1.006	-1.043	-1.029
YPR178W	chrXVI	892332	893729	+	1396	1	PRP4|RNA4|YPR178W|-|protein-coding	7.9	7.964	7.241	7.252	7.37	7.379	7.307	7.204	7.459	7.459	7.291	7.319
YKL060C	chrXI	326408	327487	-	1078	1	FBA1|LOT1|YKL060C|-|protein-coding	14.454	14.246	14.722	14.692	14.804	14.736	14.868	14.799	14.708	14.76	14.649	14.712
YDR061W	chrIV	574164	575783	+	1618	1	YDR061W|-|YDR061W|-|protein-coding	8.35	8.515	8.214	8.132	8.019	8.247	8.17	8.222	8.316	8.06	8.132	8.045
YOR005C	chrXV	334509	337343	-	2833	1	DNL4|LIG4|YOR005C|-|protein-coding	8.326	8.451	8.347	8.397	8.28	8.286	8.268	8.25	8.317	8.342	8.233	8.288
YLR164W	chrXII	493883	494389	+	505	1	SHH4|-|YLR164W|-|protein-coding	4.617	4.519	4.518	4.678	4.467	4.488	4.493	4.292	4.65	4.586	4.802	4.553
YGL141W	chrVII	238353	241085	+	2731	1	HUL5|-|YGL141W|-|protein-coding	9.268	9.484	8.533	8.572	8.362	8.483	8.35	8.358	8.565	8.467	8.536	8.423
YGR089W	chrVII	656960	659770	+	2809	1	NNF2|-|YGR089W|-|protein-coding	9.606	9.829	9.556	9.557	9.518	9.621	9.502	9.511	9.753	9.66	9.632	9.67
YMR030W	chrXIII	330793	331923	+	1129	1	RSF1|-|YMR030W|-|protein-coding	7.589	7.792	8.346	8.472	8.154	8.257	8.165	8.364	8.204	8.093	8.497	8.436
YDR059C	chrIV	569234	569770	-	444	1	UBC5|-|YDR059C|-|protein-coding	9.919	9.583	8.603	8.342	8.431	8.135	8.369	8.197	8.321	8.494	8.202	8.509
YOL102C	chrXV	125997	126689	-	691	1	TPT1|-|YOL102C|-|protein-coding	7.393	6.993	6.728	6.738	6.838	6.729	6.685	6.698	6.786	6.748	6.833	6.506
YGR197C	chrVII	892497	894140	-	1642	1	SNG1|-|YGR197C|-|protein-coding	8.668	8.822	8.571	8.429	8.626	8.581	8.484	8.54	8.553	8.832	8.574	8.465
YPL029W	chrXVI	495506	497719	+	2212	1	SUV3|LPB2|YPL029W|-|protein-coding	7.623	7.665	7.278	7.333	7.588	7.377	7.384	7.446	7.556	7.571	7.468	7.341
YLR096W	chrXII	332590	336033	+	3442	1	KIN2|-|YLR096W|-|protein-coding	8.795	9.152	8.631	8.644	8.707	8.752	8.788	8.841	8.719	8.681	8.612	8.831
YHL017W	chrVIII	70276	71874	+	1597	1	YHL017W|-|YHL017W|-|protein-coding	8.827	8.785	8.95	9.033	8.979	8.898	8.959	8.921	9.065	9.101	8.982	8.954
YAR050W	chrI	203403	208016	+	4612	1	FLO1|FLO2|FLO4|YAR050W|-|protein-coding	7.37	7.611	8.229	8.367	7.786	7.718	7.874	7.937	7.741	7.859	8.235	8.187
YER164W	chrV	505392	509798	+	4405	1	CHD1|-|YER164W|-|protein-coding	9.074	9.215	9.312	9.336	9.264	9.411	9.358	9.455	9.366	9.289	9.371	9.242
YDR461C-A	chrIV	1385524	1385766	-	241	1	YDR461C-A|-|YDR461C-A|-|protein-coding	6.53	6.274	6.199	5.974	6.084	6.037	6.045	6.138	5.882	5.986	6.213	6.146
YMR058W	chrXIII	388822	390732	+	1909	1	FET3|-|YMR058W|-|protein-coding	9.148	9	10.317	10.148	10.073	9.821	10.803	10.298	9.681	10.321	10.066	10.553
YJR108W	chrX	628712	629083	+	370	1	ABM1|-|YJR108W|-|protein-coding	2.563	2.439	2.654	2.426	2.484	2.642	2.539	2.573	2.485	2.608	2.481	2.787
YGL070C	chrVII	374459	374827	-	367	1	RPB9|SSU73|YGL070C|-|protein-coding	7.154	6.824	6.977	6.887	7.068	7.151	6.854	7.039	6.935	6.876	7.016	7.095
YCR057C	chrIII	220457	223228	-	2770	1	PWP2|UTP1|YCR055C|YCR058C|YCR057C|-|protein-coding	8.811	8.457	8.807	8.625	8.881	8.786	9.041	8.847	8.732	8.951	8.645	8.869
YBR236C	chrII	690383	691693	-	1309	1	ABD1|-|YBR236C|-|protein-coding	8.066	7.977	8.09	7.983	8.053	8.057	8.021	8.001	8.148	8.052	8.057	8.003
YLL039C	chrXII	64062	65207	-	1144	1	UBI4|SCD2|UB14|YLL039C|-|protein-coding	12.291	12.294	11.639	11.644	11.628	11.647	11.44	11.516	11.827	11.748	11.597	11.464
YMR268C	chrXIII	802888	804222	-	1333	1	PRP24|-|YMR268C|-|protein-coding	6.432	6.386	6.199	6.113	6.133	6.349	6.271	6.225	6.303	6.217	6.082	6.402
YER082C	chrV	324272	325936	-	1663	1	UTP7|KRE31|YER082C|-|protein-coding	8.455	7.935	8.194	8.092	8.093	8.023	8.462	8.06	8.067	8.205	7.935	8.224
YCR047C	chrIII	210718	211545	-	826	1	BUD23|-|YCR047C|-|protein-coding	8.444	7.595	7.333	7.208	7.353	7.146	7.48	7.215	7.228	7.464	7.193	7.504
YPR008W	chrXVI	573018	575102	+	2083	1	HAA1|-|YPR008W|-|protein-coding	9.983	9.976	10.492	10.483	10.344	10.263	10.383	10.457	10.144	10.115	10.446	10.384
YER161C	chrV	499347	500348	-	1000	1	SPT2|EXA1|SIN1|YER161C|-|protein-coding	8.308	8.335	7.702	7.654	7.932	7.823	7.848	7.707	7.921	7.826	7.612	7.681
YOR034C	chrXV	394837	397086	-	2248	1	AKR2|-|YOR034C|-|protein-coding	8.03	8.174	8.293	8.275	8.42	8.28	8.469	8.269	8.433	8.399	8.299	8.197
YKL160W	chrXI	153269	153706	+	436	1	ELF1|-|YKL160W|-|protein-coding	8.881	8.602	8.736	8.77	8.81	8.767	8.791	8.823	8.787	8.772	8.663	8.781
YLR002C	chrXII	154343	156334	-	1990	1	NOC3|-|YLR002C|-|protein-coding	8.082	7.768	7.753	7.688	7.841	7.79	8.123	7.839	7.856	7.961	7.696	7.964
YDL057W	chrIV	351434	352420	+	985	1	YDL057W|-|YDL057W|-|protein-coding	6.83	6.797	6.873	6.873	6.689	6.782	6.875	6.669	6.878	6.678	6.87	6.777
YNL244C	chrXIV	187170	187496	-	325	1	SUI1|MOF2|RFR1|YNL244C|-|protein-coding	9.209	8.999	9.349	9.278	9.391	9.205	9.502	9.199	9.14	9.422	9.049	9.474
YGL083W	chrVII	353058	355472	+	2413	1	SCY1|-|YGL083W|-|protein-coding	7.906	8.129	8.265	8.338	8.191	8.189	8.236	8.393	8.249	8.31	8.235	8.352
YLR038C	chrXII	224921	225172	-	250	1	COX12|-|YLR038C|-|protein-coding	9.805	9.619	9.785	9.623	9.977	9.663	9.694	9.594	9.547	9.788	9.693	10.048
YGR162W	chrVII	824059	826917	+	2857	1	TIF4631|-|YGR162W|-|protein-coding	9.65	9.685	9.71	9.661	9.643	9.682	10.005	9.731	9.749	9.801	9.704	9.734
YMR074C	chrXIII	413036	413473	-	436	1	SDD2|-|YMR074C|-|protein-coding	8.081	7.968	8.348	8.471	8.469	8.343	8.448	8.493	8.359	8.348	8.527	8.706
YER077C	chrV	314534	316600	-	2065	1	MRX1|-|YER077C|-|protein-coding	7.852	7.755	8.128	8.192	8.194	8.206	8.144	8.213	8.301	7.985	8.227	8.226
YOR122C	chrXV	552298	552887	-	378	1	PFY1|CLS5|PRF1|YOR122C|-|protein-coding	10.238	10.21	10.632	10.643	10.616	10.482	10.548	10.57	10.422	10.487	10.626	10.562
YLR011W	chrXII	169103	169678	+	574	1	LOT6|-|YLR011W|-|protein-coding	6.06	6.049	5.8	5.833	5.906	5.819	5.732	5.812	5.96	6.003	5.854	5.939
YHL031C	chrVIII	38815	39486	-	670	1	GOS1|-|YHL031C|-|protein-coding	8.657	8.593	8.299	8.226	8.229	8.142	8.242	8.284	8.197	8.19	8.077	8.184
YGR220C	chrVII	936074	936883	-	808	1	MRPL9|-|YGR220C|-|protein-coding	9.075	9.062	8.803	8.951	9.051	8.994	8.933	8.968	8.968	8.989	8.867	8.951
YIL094C	chrIX	186517	187632	-	1114	1	LYS12|LYS10|LYS11|YIL094C|-|protein-coding	8.879	8.788	9.241	9.074	9.156	8.994	9.334	9.167	8.995	9.213	9.088	9.122
YGR275W	chrVII	1043276	1043749	+	472	1	RTT102|-|YGR275W|-|protein-coding	8.664	8.613	8.546	8.619	8.65	8.63	8.406	8.646	8.539	8.443	8.466	8.483
YPR158W-A	chrXVI	844709	846031	+	1321	1	YPR158W-A|-|YPR158W-A|-|protein-coding	-0.776	-0.729	-0.721	-0.601	-0.767	-0.769	-0.77	-0.773	-0.718	-0.771	-0.7	-0.78
YKL166C	chrXI	134509	135705	-	1195	1	TPK3|-|YKL166C|-|protein-coding	8.017	7.803	7.729	7.678	7.804	7.555	7.854	7.644	7.703	7.771	7.668	7.971
YFL041W-A	chrVI	48734	48925	+	190	1	YFL041W-A|-|YFL041W-A|-|protein-coding	3.81	3.76	3.954	3.765	3.824	3.597	3.534	3.69	3.731	3.654	3.709	3.833
YNL099C	chrXIV	438567	439283	-	715	1	OCA1|-|YNL099C|-|protein-coding	7.423	7.272	7.455	7.309	7.326	7.568	7.496	7.333	7.277	7.422	7.434	7.467
YJR101W	chrX	618234	619034	+	799	1	RSM26|-|YJR101W|-|protein-coding	8.357	8.331	8.462	8.458	8.435	8.411	8.442	8.433	8.276	8.403	8.464	8.465
YGL131C	chrVII	261648	265859	-	4210	1	SNT2|-|YGL131C|-|protein-coding	8.342	8.846	8.699	8.67	8.47	8.76	8.67	8.728	8.729	8.646	8.738	8.644
YKL023W	chrXI	393721	394554	+	832	1	YKL023W|-|YKL023W|-|protein-coding	7.457	7.312	7.306	7.404	7.268	7.414	7.158	7.387	7.442	7.301	7.5	7.195
YMR230W	chrXIII	732414	733141	+	315	1	RPS10B|-|YMR230W|-|protein-coding	10.086	9.533	10.5	10.522	10.805	10.646	10.591	10.726	10.471	10.682	10.725	10.878
YCR100C	chrIII	301271	302221	-	949	1	YCR100C|-|YCR100C|-|protein-coding	4.818	4.975	5.115	5.136	5.061	5.041	4.969	5.008	5.021	5.075	5.295	4.82
YLR300W	chrXII	728955	730301	+	1345	1	EXG1|BGL1|SCW6|YLR300W|-|protein-coding	12.357	11.85	12.526	12.479	12.553	12.364	12.761	12.473	12.343	12.499	12.611	12.708
YHR019C	chrVIII	141894	143558	-	1663	1	DED81|-|YHR019C|-|protein-coding	10.929	10.563	11.195	11.052	11.206	11.052	11.22	11.163	11.063	11.163	11.165	11.078
YDR315C	chrIV	1092741	1093586	-	844	1	IPK1|GSL1|YDR315C|-|protein-coding	6.273	6.341	6.486	6.551	6.769	6.652	6.437	6.72	6.49	6.506	6.675	6.586
YBR117C	chrII	474392	476437	-	2044	1	TKL2|-|YBR117C|-|protein-coding	7.506	8.338	8.63	8.553	8.009	7.998	7.623	8.211	8.101	7.698	8.28	7.406
YNL133C	chrXIV	374171	374692	-	520	1	FYV6|-|YNL133C|-|protein-coding	6.925	6.593	6.536	6.557	6.643	6.423	6.53	6.515	6.404	6.324	6.635	6.534
YOL007C	chrXV	311342	312367	-	1024	1	CSI2|-|YOL007C|-|protein-coding	8.145	8.082	8.966	8.945	9.014	8.996	9.081	8.88	9	9.024	9.035	9.086
YNL284C	chrXIV	103134	104102	-	967	1	MRPL10|MRPL18|YNL284C|-|protein-coding	9.011	8.877	8.86	8.884	8.919	8.819	8.795	8.819	8.845	8.828	8.864	8.823
YLR406C	chrXII	931065	931755	-	339	1	RPL31B|-|YLR406C|-|protein-coding	9.112	8.346	9.269	9.218	9.389	9.274	9.409	9.296	9.047	9.238	9.104	9.509
YKL019W	chrXI	402568	403518	+	949	1	RAM2|-|YKL019W|-|protein-coding	8.612	8.367	8.339	8.261	8.536	8.273	8.397	8.256	8.367	8.362	8.277	8.27
YGL258W-A	chrVII	9162	9395	+	232	1	YGL258W-A|-|YGL258W-A|-|protein-coding	2.153	2.089	2.2	2.116	2.077	2.116	2.055	2.36	2.132	2.259	2.229	2
YHR200W	chrVIII	499079	499885	+	805	1	RPN10|MCB1|SUN1|YHR200W|-|protein-coding	10.615	10.302	9.382	9.345	9.547	9.459	9.37	9.319	9.655	9.555	9.18	9.294
YNR010W	chrXIV	643744	644193	+	448	1	CSE2|MED9|YNR010W|-|protein-coding	6.387	6.1	5.866	5.842	5.828	5.882	6.051	5.645	5.872	5.871	5.859	6.044
YPR172W	chrXVI	885796	886398	+	601	1	YPR172W|-|YPR172W|-|protein-coding	8.126	7.945	7.646	7.683	7.809	7.74	7.573	7.741	7.734	7.706	7.787	7.72
YFL017C	chrVI	103983	104462	-	478	1	GNA1|PAT1|YFL017C|-|protein-coding	7.506	7.4	7.619	7.683	7.585	7.606	7.432	7.723	7.656	7.323	7.592	7.694
YHR193C	chrVIII	487712	488236	-	523	1	EGD2|-|YHR193C|-|protein-coding	10.534	10.041	10.616	10.505	10.621	10.494	10.71	10.594	10.415	10.47	10.374	10.548
YMR065W	chrXIII	399702	401216	+	1513	1	KAR5|FIG3|YMR065W|-|protein-coding	6.63	6.879	6.971	7.044	6.856	6.906	6.995	7.091	6.966	7.038	7.027	7.059
YJL189W	chrX	75933	76474	+	153	1	RPL39|RPL46|SPB2|YJL189W|-|protein-coding	9.358	9.02	9.818	10.064	10.119	9.947	9.889	10.142	9.967	10.12	10.411	10.568
YER106W	chrV	372326	373234	+	907	1	MAM1|-|YER106W|-|protein-coding	3.087	2.718	2.59	2.485	2.352	2.343	2.466	2.469	2.322	2.459	2.447	2.501
YOR059C	chrXV	438906	440258	-	1351	1	LPL1|YOR29-10|YOR059C|-|protein-coding	9.657	9.771	8.437	8.523	8.567	8.514	8.393	8.462	8.608	8.58	8.407	8.336
YOR119C	chrXV	548792	550246	-	1453	1	RIO1|RRP10|YOR119C|-|protein-coding	8.772	8.638	9.014	9.022	8.871	8.955	8.975	8.895	8.776	8.871	8.994	8.921
YKR014C	chrXI	465367	466071	-	703	1	YPT52|-|YKR014C|-|protein-coding	9.809	10.043	10.181	10.341	10.071	10.219	9.894	10.129	10.118	9.937	10.188	10.021
YBR071W	chrII	380411	381046	+	634	1	YBR071W|-|YBR071W|-|protein-coding	8.265	8.129	8.355	8.338	8.034	8.202	8.296	8.255	8.239	8.046	8.262	8.374
YMR140W	chrXIII	547714	549183	+	1468	1	SIP5|-|YMR140W|-|protein-coding	8.298	8.672	8.42	8.528	8.37	8.512	8.365	8.515	8.412	8.282	8.293	8.294
YBL021C	chrII	181660	182094	-	433	1	HAP3|-|YBL021C|-|protein-coding	7.486	7.392	7.105	7.04	7.174	7.289	7.247	7.223	7.213	7.131	7.059	7.11
YBR252W	chrII	722611	723054	+	442	1	DUT1|-|YBR252W|-|protein-coding	7.092	6.622	6.903	6.955	7.135	6.918	7.025	6.972	7.001	7.105	6.952	7.07
YDR205W	chrIV	859346	861520	+	2173	1	MSC2|-|YDR205W|-|protein-coding	9.032	9.154	8.824	8.909	9.045	9.028	8.937	8.847	9.1	9.174	8.866	8.888
YMR186W	chrXIII	632355	634472	+	2116	1	HSC82|HSP90|YMR186W|-|protein-coding	12.601	12.567	11.693	11.666	12.116	12.387	11.656	11.727	12.423	12.298	11.556	11.541
YLR157C-C	chrXII	482059	482190	-	130	1	YLR157C-C|-|YLR157C-C|-|protein-coding	0	0	0	0	0	0	0	0	0	0	0	0
YNL061W	chrXIV	510540	512396	+	1855	1	NOP2|YNA1|YNL061W|-|protein-coding	9.263	8.717	9.067	8.804	9.026	8.86	9.285	8.926	8.796	9.071	8.963	9.045
YDR288W	chrIV	1037195	1038106	+	910	1	NSE3|-|YDR288W|-|protein-coding	7.905	7.918	8.139	8.343	8.309	8.211	7.955	8.213	8.152	8.148	8.262	8.233
YDL049C	chrIV	365068	365874	-	805	1	KNH1|-|YDL049C|-|protein-coding	7.685	7.69	9.398	9.196	9.331	9.076	9.308	9.129	9.083	9.161	9.185	9.459
YMR090W	chrXIII	449245	449928	+	682	1	YMR090W|-|YMR090W|-|protein-coding	7.562	7.427	7.734	7.661	7.902	7.69	7.58	7.674	7.609	7.682	7.515	7.451
YGR225W	chrVII	945145	947019	+	1779	1	AMA1|SPO70|YGR225W|-|protein-coding	5.285	5.387	5.535	5.633	5.176	5.054	4.849	5.249	5.223	5.141	5.294	5.523
YPR129W	chrXVI	792687	793736	+	1048	1	SCD6|LSM13|YPR129W|-|protein-coding	9.121	9.011	8.892	8.831	9.112	9.052	8.996	8.973	9.02	8.99	8.733	8.929
YNL045W	chrXIV	542963	544978	+	2014	1	LAP2|-|YNL045W|-|protein-coding	9.153	9.417	9.472	9.473	9.327	9.552	9.357	9.459	9.484	9.484	9.421	9.413
YLR159W	chrXII	485345	485689	+	343	1	YLR159W|-|YLR159W|-|protein-coding	0	0	0	0	0	0	0	0	0	0	0	0
YJR149W	chrX	707160	708374	+	1213	1	YJR149W|-|YJR149W|-|protein-coding	6.686	6.846	7.025	6.972	6.789	6.678	6.872	7.016	6.91	7.089	6.822	6.965
YPR127W	chrXVI	790083	791120	+	1036	1	YPR127W|-|YPR127W|-|protein-coding	7.914	7.867	7.867	7.933	7.974	7.793	7.677	7.908	7.889	7.919	7.904	7.799
YGR146C	chrVII	784223	784858	-	634	1	ECL1|-|YGR146C|-|protein-coding	7.869	7.932	7.957	8.075	8.175	8.094	7.897	7.961	8.109	8.103	7.967	7.919
YLR298C	chrXII	724721	725416	-	694	1	YHC1|-|YLR298C|-|protein-coding	7.746	7.676	7.81	7.681	7.556	7.675	7.543	7.702	7.507	7.473	7.644	7.768
YLR297W	chrXII	724044	724433	+	388	1	YLR297W|-|YLR297W|-|protein-coding	8.09	7.953	8.454	8.432	8.205	8.161	8.046	8.251	8.017	8.027	8.306	8.129
YDL190C	chrIV	118707	121592	-	2884	1	UFD2|-|YDL190C|-|protein-coding	9.179	9.483	9.385	9.461	9.31	9.455	9.443	9.419	9.564	9.48	9.366	9.332
YCL036W	chrIII	59026	60726	+	1699	1	GFD2|YCD6|YCL036W|-|protein-coding	7.606	6.94	7.495	7.288	7.559	7.437	7.637	7.551	7.395	7.484	7.187	7.412
YIL108W	chrIX	160887	162977	+	2089	1	YIL108W|-|YIL108W|-|protein-coding	9.045	9.169	9.285	9.379	9.403	9.546	9.302	9.415	9.504	9.413	9.385	9.184
YDR541C	chrIV	1519664	1520698	-	1033	1	YDR541C|-|YDR541C|-|protein-coding	6.994	6.9	6.506	6.816	6.137	6.214	6.343	6.094	6.714	6.81	6.717	6.707
YPR007C	chrXVI	569336	571378	-	2041	1	REC8|SPO69|YPR007C|-|protein-coding	4.865	5.019	4.696	4.538	4.463	4.285	4.279	4.613	4.528	4.631	4.686	4.486
YLR459W	chrXII	1057334	1058518	+	1183	1	GAB1|CDC91|YLR459W|-|protein-coding	8.384	8.495	8.574	8.541	8.718	8.578	8.549	8.495	8.737	8.776	8.527	8.695
YOR371C	chrXV	1031489	1034182	-	2692	1	GPB1|KRH2|YOR371C|-|protein-coding	7.916	8.306	8.412	8.356	8.376	8.528	8.392	8.488	8.531	8.483	8.562	8.298
YJL043W	chrX	360130	360903	+	772	1	YJL043W|-|YJL043W|-|protein-coding	4.132	3.77	4.173	4.019	3.959	3.658	4.105	3.738	3.92	4.087	3.807	3.68
YEL001C	chrV	150301	150978	-	676	1	IRC22|-|YEL001C|-|protein-coding	10.326	10.067	9.878	9.791	9.971	9.802	9.839	9.735	9.874	9.956	9.71	9.916
YEL060C	chrV	40046	41953	-	1906	1	PRB1|CVT1|YEL060C|-|protein-coding	12.31	12.452	11.668	11.614	11.402	11.543	11.65	11.466	11.644	11.804	11.584	11.598
YAL027W	chrI	94687	95472	+	784	1	SAW1|-|YAL027W|-|protein-coding	7.144	7.263	6.838	6.999	6.845	7.025	6.807	7.152	6.957	6.938	6.961	7.044
YMR175W	chrXIII	611016	611255	+	238	1	SIP18|-|YMR175W|-|protein-coding	6.357	6.531	6.676	6.833	6.504	6.314	5.953	6.588	6.378	6.01	6.472	6.23
YHR045W	chrVIII	195551	197233	+	1681	1	YHR045W|-|YHR045W|-|protein-coding	9.118	9.222	9.496	9.425	9.659	9.609	9.471	9.384	9.76	9.73	9.37	9.532
YJL110C	chrX	209922	211577	-	1654	1	GZF3|DEH1|NIL2|YJL110C|-|protein-coding	7.567	7.474	7.713	7.758	7.813	7.7	7.921	7.729	7.857	7.751	7.819	7.883
YBR080C	chrII	398614	400890	-	2275	1	SEC18|ANU4|YBR080C|-|protein-coding	8.982	9.041	8.842	8.876	8.742	8.938	8.927	8.871	8.997	8.902	8.835	8.819
YIR018C-A	chrIX	385564	385701	-	136	1	YIR018C-A|-|YIR018C-A|-|protein-coding	3.323	3.361	2.938	3.11	3.247	3.187	3.158	3.287	3.137	2.957	3.384	2.942
YCL048W	chrIII	42165	43556	+	1390	1	SPS22|-|YCL048W|-|protein-coding	4.792	4.949	4.929	4.897	4.865	4.939	4.64	4.967	5.096	5.1	5.21	5.149
YHL028W	chrVIII	48763	50580	+	1816	1	WSC4|YFW1|YHC8|YHL028W|-|protein-coding	7.738	8.025	8.369	8.385	8.243	7.982	8.453	8.562	7.901	7.986	8.56	8.44
YIL053W	chrIX	255115	255867	+	751	1	GPP1|RHR2|YIL053W|-|protein-coding	10.02	9.396	9.829	9.72	10.049	9.852	10.286	9.829	9.922	10.127	9.775	9.989
YDR374C	chrIV	1223474	1224394	-	919	1	PHO92|-|YDR374C|-|protein-coding	5.879	5.984	3.984	3.797	4.028	4.039	3.769	3.964	4.222	4.055	4.265	3.936
YAL024C	chrI	101565	105872	-	4306	1	LTE1|MSI2|YAL024C|-|protein-coding	6.855	7.207	7.298	7.278	7.145	7.433	7.381	7.417	7.331	7.221	7.531	7.495
YDR106W	chrIV	667004	667858	+	853	1	ARP10|-|YDR106W|-|protein-coding	3.74	3.953	3.996	4.027	3.746	3.79	3.876	3.855	3.927	3.804	3.671	3.917
YDR320C-A	chrIV	1108280	1108498	-	217	1	DAD4|HSK2|YDR320C-A|-|protein-coding	10.012	9.974	10.782	10.891	11.007	10.765	10.445	10.907	10.601	10.533	10.93	11.018
YJR136C	chrX	677441	678706	-	1264	1	TTI2|-|YJR136C|-|protein-coding	6.767	6.76	6.527	6.436	6.409	6.465	6.566	6.609	6.608	6.579	6.732	6.626
YHL038C	chrVIII	23617	25509	-	1891	1	CBP2|-|YHL038C|-|protein-coding	8.122	8.453	7.504	7.779	7.72	7.836	7.653	7.722	7.816	7.72	7.892	7.637
YOR014W	chrXV	357674	359947	+	2272	1	RTS1|SCS1|YOR014W|-|protein-coding	10.252	10.604	11.099	11.096	10.824	10.897	10.881	10.995	10.792	10.813	10.996	10.943
YER138W-A	chrV	449474	449578	+	103	1	YER138W-A|-|YER138W-A|-|protein-coding	7.089	6.947	7.885	7.685	7.973	7.781	7.855	7.65	7.834	7.732	7.714	7.957
YPL154C	chrXVI	259714	260931	-	1216	1	PEP4|PHO9|PRA1|yscA|YPL154C|-|protein-coding	12.321	12.291	12.28	12.295	12.222	12.237	12.292	12.215	12.334	12.372	12.26	12.195
YPL132W	chrXVI	301716	302618	+	901	1	COX11|LPI13|PSO7|YPL132W|-|protein-coding	7.717	7.824	7.938	7.951	8.012	7.917	7.943	7.886	7.966	7.794	7.809	7.884
YGL123W	chrVII	277617	278381	+	763	1	RPS2|RPS4|SUP138|SUP38|SUP44|YGL123W|-|protein-coding	12.272	11.547	12.482	12.384	12.604	12.402	12.579	12.389	12.34	12.476	12.284	12.488
YER125W	chrV	410189	412618	+	2428	1	RSP5|MDP1|MUT2|NPI1|SMM1|UBY1|YER125W|-|protein-coding	10.149	10.408	10.639	10.601	10.493	10.507	10.587	10.593	10.555	10.469	10.578	10.481
YDL080C	chrIV	310642	312471	-	1828	1	THI3|KID1|YDL080C|-|protein-coding	8.097	8.061	8.251	8.197	8.31	8.105	8.255	8.199	8.195	8.276	8.261	8.349
YNL188W	chrXIV	286308	287609	+	1300	1	KAR1|-|YNL188W|-|protein-coding	8.046	7.946	8.506	8.524	8.311	8.315	8.529	8.341	8.273	8.177	8.347	8.51
YOR072W-B	chrXV	464469	464630	+	160	1	YOR072W-B|-|YOR072W-B|-|protein-coding	-2.209	-2.209	-2.208	-2.206	-2.206	-2.206	-2.207	-2.196	-2.207	-2.207	-2.204	-2.211
YDL073W	chrIV	326613	329567	+	2953	1	AHK1|-|YDL073W|-|protein-coding	7.415	7.693	7.677	7.649	7.745	7.813	7.842	7.94	7.869	7.883	7.745	7.784
YDL160C	chrIV	170410	171930	-	1519	1	DHH1|-|YDL160C|-|protein-coding	9.377	9.945	10.27	10.285	10.178	10.288	10.174	10.296	10.282	10.224	10.176	10.126
YPL273W	chrXVI	25087	26064	+	976	1	SAM4|-|YPL273W|-|protein-coding	8.74	8.317	9.218	8.993	9.367	9.044	9.24	9.001	8.943	9.298	9.309	9.262
YMR294W	chrXIII	856966	858087	+	1120	1	JNM1|INS1|PAC3|YMR294W|-|protein-coding	6.757	6.715	6.698	6.742	6.551	6.81	6.656	6.731	6.788	6.726	6.755	6.701
Q0115	chrM	36540	40265	+	1550	1	BI3|-|Q0115|-|protein-coding	4.705	5.082	5.188	5.553	5.368	5.161	4.924	5.498	5.4	5.307	5.455	5.402
YOR181W	chrXV	675939	677840	+	1900	1	LAS17|BEE1|YOR181W|-|protein-coding	9.26	9.287	9.599	9.597	9.483	9.481	9.525	9.543	9.311	9.438	9.44	9.512
YLR167W	chrXII	498947	499405	+	457	1	RPS31|RPS37|UBI3|YLR167W|-|protein-coding	12.474	11.558	12.603	12.584	12.807	12.523	12.651	12.615	12.504	12.643	12.619	12.754
YJR147W	chrX	704196	705272	+	1075	1	HMS2|-|YJR147W|-|protein-coding	7.465	7.397	8.017	7.905	8.089	7.982	8.077	8.155	7.736	7.995	7.843	7.945
YPL280W	chrXVI	11887	12600	+	712	1	HSP32|-|YPL280W|-|protein-coding	0.781	0.707	0.768	0.691	0.695	0.691	0.685	0.762	0.728	0.631	0.776	0.61
YDR513W	chrIV	1471017	1471448	+	430	1	GRX2|TTR1|YDR513W|-|protein-coding	10.03	10.029	9.779	9.847	9.725	9.694	9.447	9.707	9.663	9.611	9.654	9.697
YDR533C	chrIV	1501447	1502160	-	712	1	HSP31|-|YDR533C|-|protein-coding	9.986	9.897	10.062	10.132	10.086	10.296	9.805	10.35	10.268	9.915	10.475	9.886
YLR191W	chrXII	537272	538432	+	1159	1	PEX13|PAS20|YLR191W|-|protein-coding	8.16	8.074	8.31	8.345	8.298	8.143	8.309	8.143	8.244	8.228	8.372	8.363
YOR152C	chrXV	617518	618288	-	769	1	ATG40|-|YOR152C|-|protein-coding	7.364	7.613	7.579	7.817	7.558	7.488	7.385	7.498	7.581	7.607	7.531	7.641
YPL089C	chrXVI	379120	381150	-	2029	1	RLM1|-|YPL089C|-|protein-coding	8.663	8.846	9.425	9.298	9.314	9.325	9.452	9.371	9.286	9.237	9.386	9.435
YHL030W	chrVIII	40084	45690	+	5605	1	ECM29|-|YHL030W|-|protein-coding	10.18	10.872	8.813	8.922	8.964	9.126	8.731	8.843	9.37	9.245	8.783	8.702
YBR098W	chrII	441515	443590	+	2074	1	MMS4|SLX2|YBR100W|YBR098W|-|protein-coding	7.739	7.781	7.054	7.131	7.334	7.465	7.028	7.106	7.465	7.383	7.109	7.056
YJL198W	chrX	60844	63489	+	2644	1	PHO90|-|YJL198W|-|protein-coding	9.305	9.039	9.421	9.388	9.583	9.374	9.627	9.407	9.402	9.601	9.456	9.502
YDL007W	chrIV	438047	439360	+	1312	1	RPT2|YHS4|YTA5|YDL007W|-|protein-coding	11.335	11.485	10.266	10.339	10.223	10.45	10.206	10.278	10.51	10.391	10.254	10.296
YPR016C	chrXVI	592332	593069	-	736	1	TIF6|CDC95|YPR016C|-|protein-coding	9.141	8.747	9.037	8.931	9.118	8.915	9.25	8.992	8.944	9.094	8.858	9.149
YJR047C	chrX	524908	525381	-	472	1	ANB1|HYP1|TIF51B|YJR047C|-|protein-coding	2.012	2.086	2.166	1.972	1.983	1.924	1.864	2.047	1.947	1.952	2.027	1.861
YMR021C	chrXIII	317165	318418	-	1252	1	MAC1|CUA1|YMR021C|-|protein-coding	7.205	7.171	7.22	7.258	7.214	7.269	7.212	7.387	7.18	7.247	7.21	7.237
YJR078W	chrX	578860	580221	+	1360	1	BNA2|-|YJR078W|-|protein-coding	8.038	7.924	6.422	6.529	6.46	6.309	6.362	6.397	6.811	6.742	6.283	6.564
YOR255W	chrXV	807271	808107	+	835	1	OSW1|-|YOR255W|-|protein-coding	-0.328	-0.325	-0.398	-0.442	-0.384	-0.442	-0.443	-0.446	-0.347	-0.444	-0.433	-0.454
YBR225W	chrII	670627	673329	+	2701	1	YBR225W|-|YBR225W|-|protein-coding	8.156	8.653	8.386	8.426	8.231	8.241	8.262	8.443	8.395	8.314	8.333	8.152
YKL175W	chrXI	118793	120304	+	1510	1	ZRT3|-|YKL175W|-|protein-coding	9.942	10.081	9.977	9.92	10.078	9.966	10.05	9.9	10.132	10.247	10.021	10.083
YPR025C	chrXVI	613377	614558	-	1180	1	CCL1|-|YPR025C|-|protein-coding	7.64	7.774	6.795	6.899	7.179	7.192	6.899	7.08	7.215	7.001	6.95	7.003
YLL050C	chrXII	39804	40414	-	429	1	COF1|-|YLL050C|-|protein-coding	11.348	11.108	11.496	11.511	11.5	11.26	11.491	11.334	11.229	11.344	11.391	11.439
YBL027W	chrII	168423	169376	+	567	1	RPL19B|-|YBL027W|-|protein-coding	11.488	10.866	11.613	11.558	11.706	11.529	11.758	11.572	11.528	11.685	11.523	11.661
YPL004C	chrXVI	550632	551657	-	1024	1	LSP1|-|YPL004C|-|protein-coding	11.177	11.311	11.38	11.279	11.233	11.163	11.032	11.189	11.044	10.964	11.118	11.109
YHR124W	chrVIII	356561	358444	+	1882	1	NDT80|-|YHR124W|-|protein-coding	7.659	7.741	6.854	6.855	6.688	6.602	6.746	6.68	6.742	7.093	6.827	6.821
YGR017W	chrVII	523787	524680	+	892	1	YGR017W|-|YGR017W|-|protein-coding	8.86	8.807	8.955	8.936	8.93	8.921	8.9	9.018	8.832	8.926	8.985	9.026
YDL203C	chrIV	96082	97953	-	1870	1	ACK1|-|YDL203C|-|protein-coding	8.104	8.338	8.067	8.067	8.141	8.128	8.231	8.1	8.103	8.133	7.997	8.061
YGR014W	chrVII	516943	520863	+	3919	1	MSB2|-|YGR014W|-|protein-coding	10.207	10.477	11.113	11.027	11.179	11.231	11.375	11.183	11.166	11.224	11.219	11.267
YDR231C	chrIV	926293	926910	-	616	1	COX20|-|YDR231C|-|protein-coding	9.354	9.216	8.828	8.847	8.975	8.924	8.703	8.939	8.866	8.751	8.846	8.817
YOR204W	chrXV	722911	724725	+	1813	1	DED1|SPP81|YOR204W|-|protein-coding	10.115	10.586	9.563	9.415	9.685	9.705	9.699	9.569	9.772	9.899	9.434	9.464
YIR002C	chrIX	357415	360396	-	2980	1	MPH1|-|YIR002C|-|protein-coding	8.187	8.394	8.346	8.421	8.407	8.501	8.276	8.429	8.544	8.42	8.297	8.285
YMR158C-A	chrXIII	573194	573331	-	136	1	YMR158C-A|YMR158C-B|YMR158C-A|-|protein-coding	3.781	3.958	3.589	3.668	3.546	3.668	3.727	3.685	3.641	3.556	4.017	3.52
YBR067C	chrII	372103	372735	-	631	1	TIP1|-|YBR067C|-|protein-coding	11.562	11.413	12.135	11.948	11.89	11.782	11.99	12.018	11.753	11.875	11.849	11.96
YGR229C	chrVII	949382	950899	-	1516	1	SMI1|KNR4|YGR229C|-|protein-coding	9.773	9.687	10.073	9.897	10.031	9.971	10.177	9.966	9.922	9.951	9.898	10.159
YDR093W	chrIV	631282	636120	+	4837	1	DNF2|-|YDR093W|-|protein-coding	10.089	9.996	10.306	10.314	10.398	10.457	10.323	10.373	10.516	10.425	10.329	10.229
YLR172C	chrXII	501260	502162	-	901	1	DPH5|-|YLR172C|-|protein-coding	9.419	9	9.314	9.17	9.276	9.126	9.343	9.188	9.157	9.216	9.135	9.272
YJL201W	chrX	54379	56178	+	1798	1	ECM25|-|YJL201W|-|protein-coding	7.573	7.854	7.556	7.691	7.644	7.569	7.641	7.633	7.71	7.591	7.755	7.717
YBR210W	chrII	645550	645978	+	427	1	ERV15|-|YBR210W|-|protein-coding	7.789	7.872	7.991	8.058	8.017	7.961	7.973	8.02	7.915	8.067	8.062	8.145
YLR442C	chrXII	1019315	1022251	-	2935	1	SIR3|CMT1|MAR2|STE8|YLR442C|-|protein-coding	7.775	7.987	8.002	8.156	8.024	8.119	8.061	8.117	8.035	7.84	8.267	8.07
YKR008W	chrXI	452201	454078	+	1876	1	RSC4|-|YKR008W|-|protein-coding	9.097	9.338	9.63	9.571	9.448	9.568	9.545	9.483	9.416	9.365	9.495	9.524
YNL260C	chrXIV	156859	157455	-	595	1	LTO1|-|YNL260C|-|protein-coding	5.806	5.782	5.415	5.57	5.468	5.409	5.303	5.551	5.521	5.501	5.414	5.393
YER126C	chrV	413394	414179	-	784	1	NSA2|-|YER126C|-|protein-coding	8.239	7.805	8.121	8.202	8.225	8.175	8.449	8.221	8.252	8.31	8.111	8.411
YCR077C	chrIII	250238	252628	-	2389	1	PAT1|MRT1|YCR077C|-|protein-coding	10.002	10.31	10.081	10.099	10.104	10.115	10.065	10.174	10.027	10.06	10.029	10.087
YNL284C-B	chrXIV	96964	102232	-	5265	1	YNL284C-B|-|YNL284C-B|-|protein-coding	5.938	6.145	5.902	5.859	5.931	5.949	6.001	5.879	6.045	5.92	6.003	5.744
YKL178C	chrXI	113215	114627	-	1411	1	STE3|DAF2|YKL178C|-|protein-coding	5.249	5.284	4.612	4.73	4.251	4.505	4.742	4.337	4.724	4.762	4.732	4.485
YHL022C	chrVIII	62961	64157	-	1195	1	SPO11|-|YHL022C|-|protein-coding	4.567	4.679	4.987	5.122	4.902	4.95	4.993	5.005	4.917	4.818	5.309	5.107
YLR224W	chrXII	586464	587573	+	1108	1	UCC1|-|YLR224W|-|protein-coding	8.628	8.457	8.647	8.597	8.848	8.833	8.706	8.717	8.715	8.784	8.557	8.645
YMR043W	chrXIII	353871	354731	+	859	1	MCM1|FUN80|YMR043W|-|protein-coding	8.602	8.56	9.137	9.044	9.064	8.961	9.045	9.009	8.836	8.799	8.995	9.022
YBR294W	chrII	789235	791814	+	2578	1	SUL1|SFP2|YBR294W|-|protein-coding	7.518	7.838	7.751	7.787	7.952	7.917	7.98	7.67	7.679	8.247	7.846	7.77
YDR148C	chrIV	753675	755066	-	1390	1	KGD2|-|YDR148C|-|protein-coding	11.201	11.271	11.397	11.388	11.262	11.237	11.346	11.432	11.274	11.272	11.281	11.333
YLL014W	chrXII	121322	121648	+	325	1	EMC6|-|YLL014W|-|protein-coding	8.942	8.992	9.414	9.554	9.786	9.607	9.445	9.821	9.882	9.797	9.995	10.073
YNL096C	chrXIV	443398	444315	-	570	1	RPS7B|-|YNL096C|-|protein-coding	10.282	9.675	10.717	10.551	10.71	10.447	10.805	10.537	10.326	10.619	10.516	10.743
YOR324C	chrXV	923232	925040	-	1807	1	FRT1|HPH1|YOR324C|-|protein-coding	8.095	8.134	8.341	8.28	8.541	8.585	8.424	8.42	8.47	8.478	8.272	8.279
YHR102W	chrVIII	316572	319814	+	3241	1	KIC1|NRK1|YHR102W|-|protein-coding	9.355	9.764	9.058	9.031	9.191	9.331	9.216	9.202	9.346	9.259	9.123	9.122
YGL196W	chrVII	129883	131169	+	1285	1	DSD1|-|YGL196W|-|protein-coding	8.054	8.166	8.021	8.022	8.263	8.266	7.971	7.967	8.14	8.105	8.074	7.899
YLR264C-A	chrXII	673828	673944	-	115	1	YLR264C-A|-|YLR264C-A|-|protein-coding	6.146	5.614	6.053	6.32	6.318	6.098	6.455	6.497	6.203	6.3	6.483	6.616
YDR519W	chrIV	1480425	1480832	+	406	1	FPR2|FKB2|YDR519W|-|protein-coding	8.357	8.094	8.159	8.119	9.009	8.817	8.357	8.351	8.68	8.843	8.292	8.316
YBR104W	chrII	449667	450656	+	988	1	YMC2|-|YBR104W|-|protein-coding	6.54	6.151	6.507	6.359	6.417	6.4	6.714	6.394	6.512	6.741	7.524	6.555
YJR120W	chrX	647126	647476	+	349	1	YJR120W|-|YJR120W|-|protein-coding	2.84	3.772	3.145	3.487	3.022	3.358	2.987	3.425	3.198	2.936	3.328	2.934
YLR435W	chrXII	1006378	1006995	+	616	1	TSR2|-|YLR435W|-|protein-coding	6.848	6.088	6.162	6.261	6.352	6.215	6.461	6.362	6.466	6.442	6.281	6.675
YJL143W	chrX	147101	147577	+	475	1	TIM17|MIM17|MPI2|SMS1|YJL143W|-|protein-coding	9.031	9.022	8.797	8.876	8.889	8.877	8.902	8.846	8.86	8.937	8.809	8.72
YDR255C	chrIV	966557	967822	-	1264	1	RMD5|GID2|YDR255C|-|protein-coding	8.011	8.384	8.474	8.446	8.165	8.219	8.112	8.316	8.2	8.132	8.193	8.1
YDL183C	chrIV	130871	131833	-	961	1	YDL183C|-|YDL183C|-|protein-coding	7.426	7.47	6.838	7.204	6.803	7.036	6.958	6.967	6.847	6.892	7.12	6.86
YCR046C	chrIII	209914	210423	-	508	1	IMG1|-|YCR046C|-|protein-coding	9.043	8.538	8.667	8.438	8.635	8.417	8.467	8.548	8.416	8.457	8.406	8.593
YPR034W	chrXVI	639525	640958	+	1432	1	ARP7|RSC11|SWP61|YPR034W|-|protein-coding	8.421	8.318	7.975	7.949	8.098	8.056	8.191	8.164	8.028	7.943	8.073	8.088
YBL080C	chrII	73070	74695	-	1624	1	PET112|-|YBL080C|-|protein-coding	7.149	7.427	6.905	7.13	7.043	7.026	6.948	7.167	7.015	7.046	6.915	7.04
YDR359C	chrIV	1191936	1194884	-	2947	1	EAF1|VID21|YDR359C|-|protein-coding	8.836	9.056	8.964	8.896	8.89	8.919	9.027	8.906	8.985	8.938	8.842	8.839
YDR400W	chrIV	1271063	1272085	+	1021	1	URH1|-|YDR400W|-|protein-coding	8.102	7.847	7.668	7.523	8.009	8.057	7.749	7.707	8.176	8.217	7.525	7.485
YDL115C	chrIV	253995	255126	-	1059	1	IWR1|-|YDL115C|-|protein-coding	9.902	9.891	9.31	9.457	9.356	9.301	9.221	9.311	9.315	9.215	9.299	9.293
YMR073C	chrXIII	412268	412873	-	604	1	IRC21|-|YMR073C|-|protein-coding	6.98	6.798	7.081	6.934	7.118	6.933	6.927	7.134	6.995	7.1	7.139	7.315
YPR140W	chrXVI	814391	815536	+	1144	1	TAZ1|-|YPR140W|-|protein-coding	8.806	8.805	8.5	8.538	8.465	8.493	8.518	8.507	8.469	8.496	8.409	8.574
YKR063C	chrXI	560789	562297	-	1507	1	LAS1|-|YKR063C|-|protein-coding	8.418	8.347	8.548	8.425	8.417	8.343	8.67	8.457	8.396	8.288	8.537	8.566
YJR013W	chrX	460382	461593	+	1210	1	GPI14|PMH1|YJR013W|-|protein-coding	8.228	8.405	8.297	8.402	8.476	8.364	8.308	8.359	8.475	8.514	8.369	8.398
YNL014W	chrXIV	606319	609453	+	3133	1	HEF3|ZRG7|YNL014W|-|protein-coding	7.212	7.458	6.83	6.825	6.524	6.652	6.716	6.737	6.71	6.659	6.779	6.584
YML105C	chrXIII	57866	58687	-	820	1	SEC65|-|YML105C|-|protein-coding	8.388	8.155	8.091	8.139	8.108	8.034	8.124	8.051	8.037	8.118	8.004	8.129
YLR064W	chrXII	265456	266277	+	820	1	PER33|-|YLR064W|-|protein-coding	9.53	9.596	9.339	9.305	9.375	9.486	9.217	9.22	9.558	9.512	9.25	9.262
YHR216W	chrVIII	554396	555967	+	1570	1	IMD2|PUR5|YHR216W|-|protein-coding	5.845	5.336	6.295	6.235	5.975	5.967	6.486	5.8	5.847	5.973	5.797	6.431
YKR064W	chrXI	562547	565138	+	2590	1	OAF3|-|YKR064W|-|protein-coding	7.727	7.953	7.794	7.741	7.715	7.88	7.781	7.775	7.901	7.879	8.018	7.918
YOL051W	chrXV	234940	238185	+	3244	1	GAL11|ABE1|MED15|RAR3|SDS4|SPT13|YOL051W|-|protein-coding	9.468	10.078	9.708	9.676	9.593	9.739	9.624	9.654	9.656	9.758	9.596	9.657
Q0160	chrM	61022	61729	+	706	1	SCEI|-|Q0160|-|protein-coding	11.093	9.536	9.797	9.968	10.177	9.723	9.574	9.93	9.558	9.506	9.838	9.675
YHR135C	chrVIII	372694	374310	-	1615	1	YCK1|CKI2|YHR135C|-|protein-coding	9.358	9.456	9.729	9.794	9.807	9.761	9.837	9.792	9.788	9.764	9.81	9.742
YKL210W	chrXI	39163	42237	+	3073	1	UBA1|-|YKL210W|-|protein-coding	11.51	11.937	10.918	10.958	10.929	11.107	10.95	10.942	11.174	11.154	10.985	10.896
YHL039W	chrVIII	21783	23540	+	1756	1	EFM1|-|YHL039W|-|protein-coding	8.171	7.989	8.23	7.893	8.197	8.185	8.198	8.13	8.208	8.119	7.84	8.177
YEL063C	chrV	31694	33466	-	1771	1	CAN1|-|YEL063C|-|protein-coding	10.038	10.282	10.696	10.785	10.755	10.745	10.772	10.703	10.798	10.83	10.922	10.803
YLR410W-B	chrXII	941483	946796	+	5310	1	YLR410W-B|-|YLR410W-B|-|protein-coding	6.154	6.253	5.994	6.026	6.638	6.688	6.248	6.232	6.441	6.696	6.148	5.951
YCR041W	chrIII	200911	201243	+	331	1	YCR041W|-|YCR041W|-|protein-coding	4.234	3.964	3.771	3.557	3.796	3.892	3.67	3.778	3.581	3.484	3.747	3.971
YDR508C	chrIV	1466453	1468444	-	1990	1	GNP1|-|YDR508C|-|protein-coding	10.986	10.952	11.566	11.555	11.547	11.528	11.542	11.403	11.543	11.548	11.428	11.57
YAL022C	chrI	108877	110430	-	1552	1	FUN26|-|YAL022C|-|protein-coding	8.667	8.641	8.918	8.931	9.06	8.918	9.126	8.874	9.07	9.181	9.056	9.044
YOR358W	chrXV	1010161	1010889	+	727	1	HAP5|-|YOR358W|-|protein-coding	6.941	6.723	6.758	6.619	6.659	6.775	6.704	6.786	6.738	6.519	6.678	6.783
YDR452W	chrIV	1362878	1364902	+	2023	1	PPN1|PHM5|YDR452W|-|protein-coding	10.769	10.52	10.882	10.975	10.913	10.804	10.818	10.793	10.782	10.788	10.776	10.893
YDR334W	chrIV	1135932	1140476	+	4543	1	SWR1|-|YDR334W|-|protein-coding	9.509	9.882	9.033	9.062	8.94	9.188	9.15	9.112	9.227	9.201	9.035	9.023
YLR121C	chrXII	388744	390270	-	1525	1	YPS3|YPS4|YLR121C|-|protein-coding	10.5	10.224	10.702	10.686	10.583	10.528	10.709	10.486	10.827	10.848	10.668	10.762
YOL131W	chrXV	73031	73357	+	325	1	YOL131W|-|YOL131W|-|protein-coding	4.717	4.846	2.958	2.911	2.869	2.856	2.891	2.804	2.973	3.118	2.986	3.012
YOL109W	chrXV	110297	110638	+	340	1	ZEO1|-|YOL109W|-|protein-coding	14.089	14.234	15.064	15.226	15.396	15.215	14.81	15.451	15.346	15.163	15.444	15.506
YCL067C	chrIII	12386	13018	-	631	1	HMLALPHA2|ALPHA2|YCL067C|-|protein-coding	0	0	0	0	0	0	0	0	0	0	0	0
YNL135C	chrXIV	371882	372226	-	343	1	FPR1|FKB1|RBP1|YNL135C|-|protein-coding	10.367	10.062	10.48	10.42	10.453	10.359	10.434	10.413	10.291	10.471	10.461	10.508
YOL163W	chrXV	9597	10106	+	508	1	YOL163W|-|YOL163W|-|protein-coding	4.474	4.598	3.609	3.98	3.733	3.784	3.968	3.628	3.882	3.895	4.028	3.772
YDR088C	chrIV	618497	619645	-	1147	1	SLU7|SLT17|YDR088C|-|protein-coding	7.608	7.439	7.416	7.301	7.4	7.372	7.261	7.318	7.363	7.239	7.337	7.238
YDR219C	chrIV	905455	906852	-	1396	1	MFB1|-|YDR219C|-|protein-coding	7.726	8.056	7.889	7.829	7.765	7.787	7.582	7.827	7.764	7.671	7.815	7.617
YHR032W	chrVIII	173344	175089	+	1744	1	ERC1|-|YHR032W|-|protein-coding	8.873	8.734	9.137	9.015	9.102	9.008	9.281	8.952	9.063	9.157	8.991	9.043
YBR132C	chrII	499652	501442	-	1789	1	AGP2|-|YBR132C|-|protein-coding	9.274	9.586	9.953	10	9.72	9.864	9.61	9.825	9.697	9.616	9.886	9.79
YPL245W	chrXVI	85586	86950	+	1363	1	YPL245W|-|YPL245W|-|protein-coding	6.414	6.301	6.383	6.437	6.553	6.427	6.468	6.512	6.58	6.515	6.517	6.46
YKL023C-A	chrXI	393146	393373	-	226	1	YKL023C-A|-|YKL023C-A|-|protein-coding	6.309	6.15	6.376	6.365	6.444	6.506	6.519	6.535	6.513	6.515	6.291	6.303
YPR162C	chrXVI	866715	868304	-	1588	1	ORC4|-|YPR162C|-|protein-coding	7.246	7.228	6.942	6.845	6.918	6.927	7.143	6.976	6.981	6.97	6.972	6.831
YIR016W	chrIX	382628	383425	+	796	1	YIR016W|-|YIR016W|-|protein-coding	9.979	9.779	10.453	10.35	10.038	9.888	9.886	10.088	9.872	9.829	10.216	10.26
YGR094W	chrVII	672186	675500	+	3313	1	VAS1|-|YGR094W|-|protein-coding	11.103	11.108	11.017	10.905	10.965	11.004	11.054	11.005	10.976	11.054	11.137	10.966
YDL048C	chrIV	366739	368211	-	1471	1	STP4|-|YDL048C|-|protein-coding	11.113	11.11	11.413	11.248	11.416	11.33	11.401	11.325	11.171	11.234	11.229	11.228
YNL186W	chrXIV	289498	291876	+	2377	1	UBP10|DOT4|YNL186W|-|protein-coding	9.877	9.867	9.77	9.675	9.861	9.747	9.98	9.784	9.713	9.777	9.682	9.867
YDR003W	chrIV	454122	454754	+	631	1	RCR2|SSH5|YDR003W|-|protein-coding	8.537	8.53	8.607	8.59	8.47	8.435	8.301	8.474	8.543	8.364	8.463	8.403
YPR181C	chrXVI	897361	899667	-	2305	1	SEC23|-|YPR181C|-|protein-coding	10.394	10.64	10.468	10.489	10.707	10.706	10.588	10.58	10.662	10.715	10.405	10.417
YLR401C	chrXII	922442	924448	-	2005	1	DUS3|-|YLR401C|-|protein-coding	8.58	8.211	8.298	8.132	8.417	8.27	8.571	8.282	8.215	8.382	8.175	8.462
YDR310C	chrIV	1081128	1084316	-	3187	1	SUM1|-|YDR310C|-|protein-coding	9.709	9.887	9.471	9.537	9.447	9.58	9.563	9.518	9.519	9.514	9.562	9.38
YMR045C	chrXIII	357359	362627	-	5265	1	YMR045C|-|YMR045C|-|protein-coding	5.512	6.154	6.121	5.959	6.128	6.146	5.845	6.041	6.09	6.113	6.203	6.019
YJL098W	chrX	242082	245258	+	3175	1	SAP185|-|YJL098W|-|protein-coding	8.258	8.243	8.457	8.281	8.367	8.399	8.649	8.479	8.348	8.412	8.503	8.584
YGR015C	chrVII	521090	522076	-	985	1	YGR015C|-|YGR015C|-|protein-coding	7.072	7.149	7.063	7.176	7.217	7.181	7.205	7.161	7.182	7.138	7.225	7.185
YAL018C	chrI	118564	119541	-	976	1	LDS1|-|YAL018C|-|protein-coding	3.246	3.216	2.98	3.012	2.772	2.973	2.869	2.898	2.814	2.899	3.027	2.72
YNL314W	chrXIV	44447	45214	+	766	1	DAL82|-|YNL314W|-|protein-coding	6.32	6.332	6.355	6.318	6.457	6.387	6.347	6.23	6.315	6.246	6.267	6.412
YBR012W-B	chrII	259869	265140	+	5268	1	YBR012W-B|-|YBR012W-B|-|protein-coding	1.037	1.082	1.233	1.167	1.279	1.167	1.106	1.093	1.243	1.104	1.324	1.09
YJL080C	chrX	285558	289226	-	3667	1	SCP160|-|YJL080C|-|protein-coding	9.496	9.566	9.792	9.742	9.738	9.746	9.874	9.863	9.722	9.806	9.767	9.801
YKL075C	chrXI	292956	294308	-	1351	1	YKL075C|-|YKL075C|-|protein-coding	7.729	7.682	7.517	7.594	7.536	7.589	7.675	7.597	7.71	7.58	7.661	7.691
YPR192W	chrXVI	921860	922777	+	916	1	AQY1|-|YPR192W|-|protein-coding	8.975	9.053	7.636	7.701	7.618	7.494	7.547	7.677	7.709	7.54	7.69	7.604
YMR240C	chrXIII	749930	751240	-	1309	1	CUS1|-|YMR240C|-|protein-coding	7.349	7.237	6.971	7.048	6.987	7.099	7.051	6.995	6.987	6.917	6.972	7.078
YLL035W	chrXII	68580	70478	+	1897	1	GRC3|-|YLL035W|-|protein-coding	6.71	6.478	6.757	6.672	7.036	6.885	6.881	6.807	6.926	7.015	6.873	6.863
YMR064W	chrXIII	397903	399459	+	1555	1	AEP1|NCA1|YMR064W|-|protein-coding	8.738	8.92	8.916	9.005	9.102	8.98	8.929	9.025	8.996	8.979	9.063	9.087
YJL203W	chrX	53341	54183	+	841	1	PRP21|SPP91|YJL203W|-|protein-coding	7.056	7.136	6.868	6.959	6.884	6.841	6.887	7.043	7.041	6.957	6.818	6.863
YDR291W	chrIV	1039728	1042961	+	3232	1	HRQ1|-|YDR291W|-|protein-coding	8.18	8.442	8.226	8.279	8.251	8.463	8.394	8.426	8.389	8.292	8.365	8.264
YCR044C	chrIII	206877	207950	-	1072	1	PER1|COS16|YCR044C|-|protein-coding	9.47	9.501	9.401	9.349	9.356	9.288	9.349	9.266	9.344	9.381	9.291	9.355
YFL034C-B	chrVI	63016	63993	-	861	1	MOB2|YFL035C|YFL035C-A|YFL034C-B|-|protein-coding	8.219	8.165	8.022	7.967	8.086	8.007	8.173	7.936	7.982	8.005	7.889	8.142
YFR012W	chrVI	167888	168496	+	607	1	DCV1|-|YFR012W|-|protein-coding	2.118	2.396	2.272	2.08	2.185	1.982	1.972	1.909	2.215	2.015	2.021	2.131
YLR377C	chrXII	873746	874792	-	1045	1	FBP1|ACN8|YLR377C|-|protein-coding	8.615	7.987	8.637	8.499	8.911	8.792	8.95	8.895	8.492	8.843	8.549	8.96
YPR163C	chrXVI	868645	869955	-	1309	1	TIF3|RBL3|STM1|YPR163C|-|protein-coding	10.156	9.768	10.019	9.858	9.972	9.935	10.155	9.969	9.883	10.018	9.774	9.996
YOL078W	chrXV	181682	185212	+	3529	1	AVO1|-|YOL078W|-|protein-coding	7.935	8.191	7.947	8.029	7.978	8.097	8.078	8.129	8.195	7.998	7.95	8.049
YNL034W	chrXIV	570477	572315	+	1837	1	YNL034W|-|YNL034W|-|protein-coding	3.812	4.35	4.125	4.255	3.954	4.329	4.078	4.335	4.049	4.09	4.134	4.167
YBL088C	chrII	51019	59382	-	8362	1	TEL1|-|YBL088C|-|protein-coding	9.22	9.648	10.029	10.114	9.822	10.051	9.998	10.167	10.006	9.895	10.329	9.912
YPL165C	chrXVI	237956	239077	-	1120	1	SET6|-|YPL165C|-|protein-coding	7.149	7.445	7.407	7.439	7.25	7.316	7.057	7.375	7.233	7.381	7.425	7.367
YNL256W	chrXIV	164623	167097	+	2473	1	FOL1|-|YNL256W|-|protein-coding	8.337	8.41	8.714	8.627	8.837	8.815	8.913	8.725	8.73	8.859	8.738	8.833
YDL053C	chrIV	361699	362256	-	556	1	PBP4|-|YDL053C|-|protein-coding	9.023	9.023	9.011	9.039	9.085	9.032	8.985	9.028	9.086	9.048	9.175	9.164
YDL119C	chrIV	246689	247612	-	922	1	HEM25|-|YDL119C|-|protein-coding	6.922	7.02	6.963	7.064	6.71	6.731	6.887	6.892	6.768	6.672	7.023	7.05
YGL032C	chrVII	436570	436833	-	262	1	AGA2|-|YGL032C|-|protein-coding	7.369	7.147	7.629	7.445	7.591	7.434	7.618	7.531	7.359	7.455	7.667	7.719
YDL226C	chrIV	51115	52173	-	1057	1	GCS1|-|YDL226C|-|protein-coding	8.656	8.602	8.575	8.678	8.769	8.653	8.734	8.711	8.835	8.801	8.579	8.623
YBL049W	chrII	126828	127244	+	415	1	MOH1|-|YBL049W|-|protein-coding	6.11	6.282	6.475	6.6	6.342	6.227	6.419	6.386	6.427	6.567	6.475	6.324
YDL019C	chrIV	417663	421514	-	3850	1	OSH2|-|YDL019C|-|protein-coding	9.881	10.135	9.975	10.062	9.777	9.912	9.566	10.009	9.926	9.687	9.844	9.642
YOR056C	chrXV	430247	431626	-	1378	1	NOB1|YOR29-07|YOR056C|-|protein-coding	8.593	8.1	7.868	7.938	8.08	7.897	8.282	7.948	7.967	8.032	7.862	7.979
YOR268C	chrXV	825534	825932	-	397	1	YOR268C|-|YOR268C|-|protein-coding	2.521	2.436	1.889	1.96	2.119	2.059	1.899	1.885	2.308	2.038	1.937	1.973
YDR135C	chrIV	723004	727551	-	4546	1	YCF1|-|YDR135C|-|protein-coding	10.79	10.872	10.889	10.873	10.885	11.032	10.864	10.88	11.157	11.111	10.895	10.816
YIL118W	chrIX	139752	140447	+	694	1	RHO3|-|YIL118W|-|protein-coding	8.015	8.062	8.149	8.194	8.146	8.09	8.352	8.096	8.166	8.144	8.338	8.314
YGL054C	chrVII	400871	401287	-	415	1	ERV14|-|YGL054C|-|protein-coding	8.768	8.662	9.287	9.296	9.453	9.267	9.251	9.237	9.106	9.291	9.195	9.396
YDL224C	chrIV	54397	56346	-	1948	1	WHI4|-|YDL224C|-|protein-coding	8.602	8.799	8.719	8.843	8.679	8.738	8.791	8.761	8.585	8.774	8.765	8.77
YNL153C	chrXIV	345669	346058	-	388	1	GIM3|PFD4|YNL153C|-|protein-coding	7.535	7.264	7.233	7.177	7.223	7.169	7.295	7.137	7.304	7.209	7.363	7.117
YLR190W	chrXII	535214	536689	+	1474	1	MMR1|-|YLR190W|-|protein-coding	9.121	9.621	9.254	9.397	9.298	9.37	9.495	9.44	9.421	9.259	9.488	9.438
YMR153W	chrXIII	564435	565862	+	1426	1	NUP53|-|YMR153W|-|protein-coding	8.299	8.329	8.321	8.268	8.304	8.377	8.465	8.377	8.491	8.404	8.321	8.373
YDR243C	chrIV	948518	950284	-	1765	1	PRP28|-|YDR243C|-|protein-coding	6.632	6.811	6.965	6.858	6.695	6.789	6.779	6.791	6.757	6.724	7.045	7.102
YMR016C	chrXIII	303236	305593	-	2356	1	SOK2|-|YMR016C|-|protein-coding	9.166	9.468	9.064	9.033	9.11	9.105	9.184	9.064	9.153	9.179	9.017	9.144
YOL049W	chrXV	238619	240094	+	1474	1	GSH2|-|YOL049W|-|protein-coding	8.589	8.662	8.783	8.822	8.893	8.928	8.724	8.953	8.892	8.723	8.881	8.699
YOR365C	chrXV	1023461	1025572	-	2110	1	YOR365C|-|YOR365C|-|protein-coding	6.681	6.712	6.825	6.786	6.741	6.698	6.613	6.821	6.691	6.431	6.752	6.802
YPR084W	chrXVI	706972	708342	+	1369	1	YPR084W|-|YPR084W|-|protein-coding	7.677	7.74	7.46	7.393	7.435	7.419	7.418	7.417	7.512	7.513	7.282	7.466
YLR376C	chrXII	872826	873554	-	727	1	PSY3|-|YLR376C|-|protein-coding	5.334	5.275	5.407	5.303	5.291	4.989	5.141	5.27	5.266	5.156	5.199	5.311
YMR036C	chrXIII	341856	343520	-	1663	1	MIH1|-|YMR036C|-|protein-coding	7.466	7.738	7.827	7.655	7.746	7.724	7.606	7.704	7.641	7.687	7.488	7.631
YML111W	chrXIII	46942	49704	+	2761	1	BUL2|-|YML111W|-|protein-coding	8.383	8.546	8.671	8.637	8.592	8.577	8.842	8.68	8.681	8.638	8.743	8.837
YDL147W	chrIV	190924	192261	+	1336	1	RPN5|NAS5|YDL147W|-|protein-coding	10.963	11.221	10.402	10.504	10.462	10.672	10.304	10.454	10.7	10.649	10.412	10.406
YBR148W	chrII	537876	539705	+	1828	1	YSW1|-|YBR148W|-|protein-coding	4.712	5.14	4.772	4.955	4.69	4.733	4.733	4.872	4.917	4.759	5.566	4.804
YNR074C	chrXIV	777602	778738	-	1135	1	AIF1|CPD1|YNR074C|-|protein-coding	7.807	7.637	7.323	7.312	7.097	7.276	7.271	7.239	7.314	7.264	7.26	7.204
YKL011C	chrXI	420155	421216	-	1060	1	CCE1|MGT1|YKL011C|-|protein-coding	6.986	6.955	6.865	7.032	6.813	6.827	6.743	6.925	6.964	6.972	6.924	6.839
YJR035W	chrX	497355	500612	+	3256	1	RAD26|-|YJR035W|-|protein-coding	7.94	8.335	8.123	8.179	7.94	8.037	8.024	8.138	8.117	8.046	8.223	7.985
YER130C	chrV	421115	422446	-	1330	1	COM2|-|YER130C|-|protein-coding	7.735	7.709	8.191	8.248	8.305	8.343	8.501	8.181	8.325	8.397	8.328	8.402
YDR216W	chrIV	895035	899006	+	3970	1	ADR1|-|YDR216W|-|protein-coding	10.827	11.469	11.314	11.376	11.086	11.285	11.141	11.315	11.313	11.175	11.159	11.157
YIR006C	chrIX	365466	369908	-	4441	1	PAN1|DIM2|MDP3|MIP3|YIR006C|-|protein-coding	11.1	11.292	11.283	11.304	11.11	11.067	11.142	11.195	11.107	11.101	11.157	11.156
YDR028C	chrIV	497835	500879	-	3043	1	REG1|HEX2|PZF240|SPP43|SRN1|YDR028C|-|protein-coding	9.877	10.289	10.282	10.299	10.147	10.213	10.2	10.335	10.187	10.141	10.239	10.169
YAL037W	chrI	74020	74823	+	802	1	YAL037W|-|YAL037W|-|protein-coding	5.364	5.117	5.056	5.042	4.952	5.042	4.867	4.945	5.006	4.93	5.315	5.082
YDR280W	chrIV	1020747	1021664	+	916	1	RRP45|-|YDR280W|-|protein-coding	8.08	7.713	7.929	7.852	8.057	7.887	8.06	7.856	7.931	7.915	7.71	7.873
YJL179W	chrX	88787	89116	+	328	1	PFD1|GIM6|YJL179W|-|protein-coding	7.053	6.702	6.677	6.862	6.973	6.92	6.991	6.807	6.818	6.932	6.836	7.184
YHR030C	chrVIII	168890	170344	-	1453	1	SLT2|BYC2|LYT2|MPK1|SLK2|YHR030C|-|protein-coding	8.693	8.608	9.376	9.307	9.279	9.276	9.411	9.289	9.124	9.246	9.428	9.472
YDL001W	chrIV	447984	449276	+	1291	1	RMD1|-|YDL001W|-|protein-coding	6.904	6.879	6.88	6.724	6.831	6.87	6.827	6.865	6.741	6.813	6.8	6.771
YOR321W	chrXV	916030	918291	+	2260	1	PMT3|-|YOR321W|-|protein-coding	9.396	9.464	9.017	9.042	9.539	9.568	9.066	9.25	9.725	9.681	9.098	8.919
YNL207W	chrXIV	255353	256630	+	1276	1	RIO2|-|YNL207W|-|protein-coding	7.877	7.599	7.873	7.713	7.829	7.725	8.018	7.662	7.652	7.763	7.764	7.908
YMR056C	chrXIII	387315	388244	-	928	1	AAC1|-|YMR056C|-|protein-coding	8.307	8.097	7.954	7.868	7.895	7.764	7.772	7.739	7.659	7.708	7.803	7.788
YER140W	chrV	451565	453235	+	1669	1	EMP65|-|YER140W|-|protein-coding	7.599	7.576	7.625	7.517	7.769	7.678	7.732	7.607	7.684	7.684	7.532	7.726
YNL071W	chrXIV	491523	492971	+	1447	1	LAT1|ODP2|PDA2|YNL071W|-|protein-coding	11.076	11.012	11.335	11.33	11.303	11.296	11.309	11.33	11.279	11.298	11.231	11.246
YGR092W	chrVII	668189	669907	+	1717	1	DBF2|-|YGR092W|-|protein-coding	8.069	8.334	8.113	8.191	7.971	7.979	8.144	8.103	7.897	7.788	8.127	8.097
YOR192C-B	chrXV	704419	709732	-	5310	1	YOR192C-B|-|YOR192C-B|-|protein-coding	4.679	4.782	4.754	4.462	5.184	5.252	4.779	4.839	5.201	5.136	4.735	4.872
YLR332W	chrXII	790676	791806	+	1129	1	MID2|KAI1|YLR332W|-|protein-coding	9.49	9.75	10.343	10.35	10.274	10.22	10.267	10.255	10.275	10.21	10.259	10.424
YCL028W	chrIII	70150	71367	+	1216	1	RNQ1|-|YCL028W|-|protein-coding	9.53	9.504	9.264	9.175	9.252	9.291	9.242	9.248	9.231	9.276	9.208	9.161
YNL125C	chrXIV	390146	392167	-	2020	1	ESBP6|MCH3|YNL125C|-|protein-coding	9.276	9.376	9.962	10.061	9.987	10.041	9.882	10.084	10.063	9.906	10.159	9.909
YCL056C	chrIII	26925	27359	-	433	1	PEX34|-|YCL056C|-|protein-coding	8.368	8.408	7.93	8.098	8.037	7.992	7.872	7.972	8.051	7.802	8.005	7.944
YBR050C	chrII	337183	338199	-	1015	1	REG2|-|YBR050C|-|protein-coding	9.06	9.15	8.73	8.805	8.444	8.777	8.094	8.477	8.548	8.264	8.262	8.353
YGL160W	chrVII	200561	202273	+	1711	1	AIM14|YNO1|YGL160W|-|protein-coding	9.369	9.667	9.665	9.77	9.794	9.874	9.594	9.68	9.953	9.861	9.579	9.699
YDL064W	chrIV	337487	338070	+	471	1	UBC9|-|YDL064W|-|protein-coding	9.724	9.655	9.595	9.597	9.524	9.419	9.558	9.496	9.399	9.337	9.474	9.562
YEL018W	chrV	121471	122310	+	838	1	EAF5|-|YEL018W|-|protein-coding	7.69	7.612	7.529	7.571	7.63	7.64	7.655	7.696	7.643	7.576	7.577	7.636
YML081W	chrXIII	104777	108532	+	3754	1	TDA9|AAF1|YML081W|-|protein-coding	9.011	9.173	9.22	9.244	9.409	9.392	9.356	9.41	9.345	9.429	9.28	9.312
YPL152W-A	chrXVI	264602	264700	+	97	1	YPL152W-A|-|YPL152W-A|-|protein-coding	-2.211	-2.211	-2.209	-2.206	-2.205	-2.206	-2.207	-2.209	-2.208	-2.208	-2.181	-2.215
YKL216W	chrXI	25215	26159	+	943	1	URA1|-|YKL216W|-|protein-coding	9.188	8.862	10.813	10.739	9.112	9.066	10.961	10.722	9.058	9.145	10.562	10.92
YBR248C	chrII	714807	716465	-	1657	1	HIS7|-|YBR248C|-|protein-coding	8.191	7.62	8.058	7.893	7.834	7.908	8.134	8.02	7.812	7.944	8.716	8.087
YKR092C	chrXI	612665	613885	-	1219	1	SRP40|-|YKR092C|-|protein-coding	8.8	8.144	8.814	8.586	8.963	8.704	9.175	8.782	8.627	9.012	8.769	8.99
YIL067C	chrIX	235724	237760	-	2035	1	YIL067C|-|YIL067C|-|protein-coding	8.522	8.343	8.38	8.413	8.42	8.358	8.521	8.32	8.569	8.562	8.346	8.343
YIL154C	chrIX	53981	55021	-	1039	1	IMP2'|IMP2|YIL154C|-|protein-coding	9.217	8.929	8.634	8.494	8.488	8.485	8.473	8.469	8.388	8.463	8.318	8.364
YML023C	chrXIII	226994	228664	-	1669	1	NSE5|-|YML023C|-|protein-coding	7.58	7.527	7.597	7.516	7.581	7.412	7.465	7.463	7.43	7.588	7.396	7.523
YBR164C	chrII	567875	568426	-	550	1	ARL1|DLP2|YBR164C|-|protein-coding	8.04	7.798	8.1	8.184	8.228	8.065	8.144	8.254	8.252	8.292	8.252	8.367
YKR062W	chrXI	559666	560652	+	985	1	TFA2|-|YKR062W|-|protein-coding	7.963	7.905	7.748	7.677	7.829	7.907	7.703	7.684	7.857	7.782	7.681	7.769
YHR088W	chrVIII	281495	282382	+	886	1	RPF1|-|YHR088W|-|protein-coding	7.985	7.489	7.273	7.17	7.434	7.195	7.709	7.305	7.227	7.383	7.077	7.483
YNL050C	chrXIV	534079	534982	-	810	1	YNL050C|-|YNL050C|-|protein-coding	7.857	7.615	7.322	7.397	7.52	7.191	7.632	7.491	7.377	7.511	7.356	7.427
YLR329W	chrXII	786442	787333	+	792	1	REC102|-|YLR329W|-|protein-coding	5.036	4.958	4.807	4.722	4.781	4.673	4.987	4.726	4.549	4.721	4.671	4.907
YNL178W	chrXIV	302680	303402	+	721	1	RPS3|SUF14|YNL178W|-|protein-coding	11.888	11.11	11.976	11.92	12.14	11.861	12.119	11.884	11.874	12.082	11.877	12.037
YPL085W	chrXVI	387067	393654	+	6586	1	SEC16|LPF1|YPL085W|-|protein-coding	10.482	10.752	10.782	10.808	10.702	10.899	10.745	10.873	10.875	10.853	10.883	10.641
YAL036C	chrI	75043	76152	-	1108	1	RBG1|FUN11|YAL036C|-|protein-coding	9.048	8.585	8.628	8.422	8.773	8.476	8.848	8.572	8.559	8.701	8.43	8.592
YDL078C	chrIV	315357	316388	-	1030	1	MDH3|-|YDL078C|-|protein-coding	10.904	10.973	11.048	11.21	11.086	11.071	10.974	11.217	11.195	11.061	11.269	11.131
YPR079W	chrXVI	698869	700014	+	1144	1	MRL1|-|YPR079W|-|protein-coding	8.073	8.102	8.202	8.285	8.436	8.425	8.31	8.235	8.569	8.529	8.228	8.252
YPL053C	chrXVI	457118	458458	-	1339	1	KTR6|MNN6|YPL053C|-|protein-coding	9.774	9.969	10.201	10.301	10.171	10.153	10.165	10.249	10.257	10.18	10.346	10.311
YER053C-A	chrV	260933	261046	-	112	1	YER053C-A|-|YER053C-A|-|protein-coding	6.567	6.725	6.266	6.482	6.242	6.592	5.802	6.52	6.299	6.028	6.747	6.18
YER004W	chrV	159580	160275	+	694	1	FMP52|-|YER004W|-|protein-coding	10.561	10.193	9.053	8.936	9.208	9.043	9.05	8.87	9.237	9.311	8.913	8.998
YER166W	chrV	512744	517459	+	4714	1	DNF1|-|YER166W|-|protein-coding	10.515	10.71	10.734	10.79	10.751	10.872	10.694	10.75	10.853	10.813	10.794	10.595
YKL041W	chrXI	360143	360817	+	673	1	VPS24|DID3|VPL26|YKL041W|-|protein-coding	8.098	8.005	7.835	7.92	7.789	7.812	7.797	7.805	7.909	7.681	7.848	7.793
YGL180W	chrVII	160065	162758	+	2692	1	ATG1|APG1|AUT3|CVT10|YGL180W|-|protein-coding	8.896	9.488	8.191	8.141	7.936	8.192	7.93	7.991	8.374	8.308	8.964	7.846
YDR302W	chrIV	1067731	1068390	+	658	1	GPI11|-|YDR302W|-|protein-coding	7.743	7.704	7.983	8.055	8.192	8.067	8.026	8.013	7.967	8.037	8.056	8.115
YBR055C	chrII	344602	347301	-	2698	1	PRP6|RNA6|TSM7269|YBR055C|-|protein-coding	8.448	8.393	8.107	8.071	8.217	8.184	8.275	8.243	8.149	8.215	8.212	8.145
YDR517W	chrIV	1477239	1478357	+	1117	1	GRH1|-|YDR517W|-|protein-coding	9.789	9.58	9.715	9.764	9.876	9.794	9.677	9.754	9.804	9.782	9.554	9.667
YPL100W	chrXVI	361872	363362	+	1489	1	ATG21|HSV1|MAI1|YPL100W|-|protein-coding	8.121	8.352	7.965	8.004	7.936	7.924	7.75	7.94	7.858	7.981	7.981	7.911
YKL124W	chrXI	210593	212332	+	1738	1	SSH4|MLF4|YKL124W|-|protein-coding	9.458	9.6	9.544	9.615	9.561	9.644	9.369	9.527	9.572	9.525	9.516	9.384
YDR153C	chrIV	766736	767971	-	1234	1	ENT5|-|YDR153C|-|protein-coding	8.402	8.413	8.229	8.308	8.328	8.252	8.474	8.369	8.269	8.304	8.23	8.36
YOR008C	chrXV	341278	342414	-	1135	1	SLG1|HCS77|WSC1|YOR008C|-|protein-coding	9.772	10.061	10.177	10.272	10.192	10.176	10.065	10.141	10.189	10.133	10.16	10.121
YNL108C	chrXIV	419014	419826	-	811	1	YNL108C|HUF|YNL108C|-|protein-coding	6.627	6.392	6.181	6.098	6.321	6.294	6.433	6.312	6.399	6.518	6.29	6.299
YGL184C	chrVII	154615	156012	-	1396	1	STR3|-|YGL184C|-|protein-coding	6.293	6.513	6.297	6.276	5.971	6.062	6.117	5.787	6.453	6.535	8.538	6.199
YER088C	chrV	333176	335188	-	2011	1	DOT6|PBF2|YER088C|-|protein-coding	10.588	10.642	10.954	10.876	10.858	10.736	10.911	10.939	10.638	10.72	10.792	10.862
YOR271C	chrXV	831059	832042	-	982	1	FSF1|-|YOR271C|-|protein-coding	9.577	9.137	9.152	9.034	9.319	9.154	9.465	9.115	9.255	9.456	9.071	9.341
YGL240W	chrVII	48613	49365	+	751	1	DOC1|APC10|YGL240W|-|protein-coding	5.854	6.665	5.322	5.201	4.853	5.028	5.204	5.153	5.36	5.381	5.102	5.13
YBR091C	chrII	427155	427484	-	328	1	TIM12|MRS5|YBR091C|-|protein-coding	6.816	6.397	6.164	6.274	6.568	6.444	6.271	6.266	6.325	6.331	6.387	6.185
YLR144C	chrXII	429677	432016	-	2338	1	ACF2|ENG2|PCA1|YLR144C|-|protein-coding	8.041	8.224	8.021	8.086	7.972	8.061	7.9	8.116	7.998	7.986	7.993	8.033
YDR458C	chrIV	1380055	1382046	-	1990	1	HEH2|-|YDR458C|-|protein-coding	8.877	8.992	8.834	8.87	8.809	8.875	8.706	8.816	8.932	8.861	8.873	8.832
YOL020W	chrXV	286172	287950	+	1777	1	TAT2|LTG3|SAB2|SCM2|TAP2|YOL020W|-|protein-coding	10.161	10.132	10.279	10.104	10.402	10.24	10.307	10.134	10.279	10.356	10.085	10.247
YNL173C	chrXIV	308957	310057	-	1099	1	MDG1|-|YNL173C|-|protein-coding	10.214	10.128	9.741	9.739	9.813	9.854	9.591	9.793	9.791	9.582	9.609	9.676
YPL072W	chrXVI	418512	420011	+	1498	1	UBP16|-|YPL072W|-|protein-coding	7.197	7.38	7.28	7.337	7.198	7.411	7.376	7.507	7.288	7.323	7.432	7.469
YJL049W	chrX	345973	347325	+	1351	1	CHM7|-|YJL049W|-|protein-coding	6.808	7.114	6.566	6.667	6.68	6.892	6.704	6.712	6.857	6.75	6.921	6.716
YGL256W	chrVII	15159	16307	+	1147	1	ADH4|NRC465|ZRG5|YGL256W|-|protein-coding	8.059	8.079	8.231	8.182	8.258	8.162	8.148	8.222	8.153	8.168	8.282	8.147
YPL240C	chrXVI	96496	98625	-	2128	1	HSP82|HSP90|YPL240C|-|protein-coding	12.606	12.858	10.4	10.485	10.692	11.321	9.982	10.37	11.443	11.124	10.328	9.927
YHR169W	chrVIII	442181	443476	+	1294	1	DBP8|-|YHR169W|-|protein-coding	6.887	6.131	6.367	6.124	6.462	6.372	6.708	6.386	6.268	6.582	6.328	6.377
YNL049C	chrXIV	535281	537911	-	2629	1	SFB2|ISS1|YNL049C|-|protein-coding	8.562	8.642	8.579	8.547	8.953	8.965	8.802	8.681	8.966	8.942	8.654	8.568
YJL148W	chrX	140437	141138	+	700	1	RPA34|CST21|YJL148W|-|protein-coding	7.903	7.001	7.559	7.345	7.866	7.447	8.031	7.547	7.578	7.71	7.474	7.76
YPL006W	chrXVI	544631	548143	+	3511	1	NCR1|-|YPL006W|-|protein-coding	9.804	10.209	10.227	10.275	10.237	10.328	10.095	10.226	10.404	10.24	10.366	10.157
YGL103W	chrVII	310967	311927	+	447	1	RPL28|CYH2|YGL103W|-|protein-coding	11.576	10.79	11.825	11.668	11.949	11.552	11.883	11.63	11.55	11.814	11.675	11.894
YMR080C	chrXIII	426712	429627	-	2914	1	NAM7|IFS2|MOF4|SUP113|SUT2|UPF1|YMR080C|-|protein-coding	9.02	9.159	9.252	9.118	9.218	9.234	9.309	9.252	9.276	9.366	9.214	9.19
YOR039W	chrXV	405768	406544	+	775	1	CKB2|-|YOR039W|-|protein-coding	8.13	8.041	7.952	7.838	7.879	7.963	8.112	7.951	7.851	7.919	7.98	7.943
YIL044C	chrIX	272950	273846	-	895	1	AGE2|SAT2|YIL044C|-|protein-coding	7.55	7.564	7.513	7.438	7.605	7.691	7.635	7.498	7.592	7.63	7.611	7.623
YAL014C	chrI	128252	129019	-	766	1	SYN8|SLT2|UIP2|YAL014C|-|protein-coding	8.33	8.237	7.757	7.685	7.905	7.833	7.758	7.68	7.833	7.907	7.706	7.657
YKR009C	chrXI	454352	457054	-	2701	1	FOX2|POX2|YKR009C|-|protein-coding	7.575	7.95	7.707	7.729	7.43	7.523	7.358	7.647	7.575	7.494	7.518	7.529
YOR220W	chrXV	755328	756125	+	796	1	RCN2|-|YOR220W|-|protein-coding	8.968	9.05	9.286	9.263	9.359	9.218	9.148	9.219	9.321	9.295	9.163	9.166
YGL171W	chrVII	182390	184084	+	1693	1	ROK1|-|YGL171W|-|protein-coding	7.808	7.263	7.432	7.299	7.34	7.141	7.652	7.396	7.293	7.506	7.145	7.414
YGR174W-A	chrVII	846655	846741	+	85	1	YGR174W-A|-|YGR174W-A|-|protein-coding	6.426	5.999	6.796	6.495	6.827	6.067	6.323	6.218	5.955	6.238	6.411	7.194
YLR266C	chrXII	675619	677724	-	2104	1	PDR8|-|YLR266C|-|protein-coding	8.473	8.615	8.122	8.054	8.333	8.408	8.096	8.173	8.411	8.342	8.095	8.128
YLR036C	chrXII	221521	222132	-	610	1	YLR036C|-|YLR036C|-|protein-coding	7.185	7.21	7.485	7.662	7.623	7.576	7.445	7.616	7.576	7.521	7.492	7.654
YIL055C	chrIX	252042	253925	-	1882	1	YIL055C|-|YIL055C|-|protein-coding	7.408	7.662	6.956	6.916	7.11	7.036	7.065	6.948	6.881	6.864	6.901	6.996
YBR218C	chrII	658707	662249	-	3541	1	PYC2|-|YBR218C|-|protein-coding	10.945	10.924	11.676	11.616	11.454	11.39	11.516	11.61	11.291	11.41	11.844	11.507
YJL139C	chrX	151713	152999	-	1285	1	YUR1|-|YJL139C|-|protein-coding	8.972	9.142	8.649	8.845	8.65	8.838	8.695	8.791	8.971	8.971	8.854	8.853
YIR028W	chrIX	408468	410375	+	1906	1	DAL4|-|YIR028W|-|protein-coding	6.406	6.49	6.2	6.372	6.022	6.081	6.122	6.139	6.128	6.2	6.405	6.172
YMR155W	chrXIII	568551	570194	+	1642	1	YMR155W|-|YMR155W|-|protein-coding	8.338	8.652	8.721	8.855	8.782	8.76	8.485	8.723	8.724	8.665	8.691	8.668
YOR224C	chrXV	760825	761265	-	439	1	RPB8|-|YOR224C|-|protein-coding	8.787	8.187	8.602	8.436	8.658	8.452	8.809	8.507	8.462	8.541	8.563	8.574
YHR072W	chrVIII	239098	241293	+	2194	1	ERG7|-|YHR072W|-|protein-coding	9.436	9.412	9.273	9.264	9.396	9.445	9.407	9.298	9.378	9.432	9.298	9.24
YDL230W	chrIV	42700	43707	+	1006	1	PTP1|-|YDL230W|-|protein-coding	7.788	7.715	7.021	7.142	7.107	6.89	7.057	7.184	7.206	7.06	7.036	6.968
YLR449W	chrXII	1030834	1032012	+	1177	1	FPR4|-|YLR449W|-|protein-coding	9.036	8.408	8.509	8.433	8.509	8.332	8.657	8.471	8.346	8.478	8.33	8.485
YGR284C	chrVII	1060658	1061590	-	931	1	ERV29|-|YGR284C|-|protein-coding	10.086	10.213	9.883	9.871	10.405	10.407	9.899	9.91	10.584	10.586	9.826	9.883
YDR275W	chrIV	1012252	1012959	+	706	1	BSC2|-|YDR275W|-|protein-coding	7.492	7.555	7.853	7.759	7.771	7.732	7.741	7.791	7.574	7.628	7.871	7.691
YNL169C	chrXIV	316169	317671	-	1501	1	PSD1|-|YNL169C|-|protein-coding	9.288	9.23	10.477	10.619	10.396	10.335	10.444	10.445	10.332	10.242	10.623	10.534
YPL017C	chrXVI	518734	520233	-	1498	1	IRC15|-|YPL017C|-|protein-coding	7.064	7.205	6.915	7.092	7.164	6.986	6.895	6.99	7.052	7.038	6.93	6.847
YOL093W	chrXV	142815	143696	+	880	1	TRM10|-|YOL093W|-|protein-coding	7.687	7.17	6.934	6.873	6.977	6.926	6.857	7.178	7.014	7.045	7.029	6.953
YJL181W	chrX	85660	87495	+	1834	1	YJL181W|-|YJL181W|-|protein-coding	6.219	6.175	6.686	6.754	6.52	6.637	6.643	6.754	6.475	6.423	6.499	6.543
YDR125C	chrIV	701397	702758	-	1360	1	ECM18|-|YDR125C|-|protein-coding	6.243	6.541	6.59	6.846	6.603	6.524	6.554	6.812	6.655	6.614	6.712	6.676
YKR077W	chrXI	583653	584744	+	1090	1	MSA2|-|YKR077W|-|protein-coding	7.185	7.112	7.424	7.481	7.313	7.484	7.668	7.509	7.397	7.327	7.417	7.602
YPL208W	chrXVI	157842	159593	+	1750	1	RKM1|-|YPL208W|-|protein-coding	7.583	7.52	7.697	7.789	7.478	7.604	7.631	7.706	7.608	7.65	7.592	7.616
YOR376W-A	chrXV	1045196	1045351	+	154	1	YOR376W-A|-|YOR376W-A|-|protein-coding	4.742	5.209	5.553	5.564	5.386	5.394	5.414	5.345	5.482	5.315	5.546	5.518
YOL076W	chrXV	187024	189414	+	2389	1	MDM20|DEC1|NAA25|YOL076W|-|protein-coding	7.9	7.889	8.043	8.109	8.036	8.317	8.3	8.313	8.293	8.251	8.403	8.406
YBL098W	chrII	39145	40527	+	1381	1	BNA4|-|YBL098W|-|protein-coding	7.907	7.829	7.245	7.153	7.047	7.146	7.114	7.043	7.31	7.262	7.258	7.236
YLR312W-A	chrXII	759480	760241	+	760	1	MRPL15|-|YLR312W-A|-|protein-coding	8.796	8.828	8.641	8.733	8.705	8.826	8.672	8.741	8.728	8.599	8.682	8.834
YDR282C	chrIV	1023511	1024755	-	1243	1	MRX10|-|YDR282C|-|protein-coding	7.365	7.5	7.097	7.098	6.974	7.135	6.885	7.017	7.079	7.023	6.939	6.998
YFL058W	chrVI	12929	13951	+	1021	1	THI5|-|YFL058W|-|protein-coding	2.085	2.037	1.702	1.671	1.731	1.824	1.665	1.784	1.843	2.048	1.82	1.653
YDR341C	chrIV	1151803	1153626	-	1822	1	YDR341C|RRS1|YDR341C|-|protein-coding	10.02	9.737	9.951	9.831	9.861	9.803	10.057	9.84	9.819	9.917	10.051	9.977
YDL028C	chrIV	400997	403291	-	2293	1	MPS1|PAC8|RPK1|YDL028C|-|protein-coding	7.628	7.82	7.815	7.704	7.592	7.694	7.844	7.871	7.723	7.631	7.851	7.762
YHR065C	chrVIII	227532	229037	-	1504	1	RRP3|-|YHR065C|-|protein-coding	8.457	8.094	8.066	7.969	7.914	7.937	8.179	7.917	7.883	7.999	7.939	8.086
YBR106W	chrII	452658	453224	+	565	1	PHO88|-|YBR106W|-|protein-coding	12.039	11.561	11.127	11.081	11.449	11.157	11.245	11.053	11.343	11.573	11.043	11.27
YJL131C	chrX	164278	165348	-	1069	1	AIM23|-|YJL131C|-|protein-coding	7.623	7.619	7.39	7.737	7.509	7.623	7.362	7.562	7.543	7.404	7.455	7.38
YCR038C	chrIII	197621	199549	-	1927	1	BUD5|-|YCR038C|-|protein-coding	6.716	6.978	6.852	6.839	6.674	6.86	6.685	6.832	6.856	6.719	6.821	6.826
YIL021W	chrIX	312905	313861	+	955	1	RPB3|-|YIL021W|-|protein-coding	9.001	8.909	8.439	8.373	8.592	8.522	8.635	8.508	8.532	8.461	8.489	8.53
YGL062W	chrVII	385196	388732	+	3535	1	PYC1|-|YGL062W|-|protein-coding	12.032	12.22	11.411	11.393	11.457	11.829	11.352	11.466	11.77	11.715	11.437	11.189
YML062C	chrXIII	147505	148683	-	1177	1	MFT1|MFT52|YML062C|-|protein-coding	7.315	7.212	7.01	7.073	7.051	7.072	6.981	7.026	6.98	7.07	6.987	7.037
YMR086W	chrXIII	439208	442090	+	2881	1	SEG1|-|YMR086W|-|protein-coding	9.952	10.303	10.08	10.13	10.033	10.065	9.929	10.051	10.065	9.922	9.984	9.984
YKL191W	chrXI	81035	82639	+	1603	1	DPH2|-|YKL191W|-|protein-coding	9.103	8.616	8.713	8.626	8.81	8.713	8.798	8.707	8.764	8.87	8.596	8.63
YMR282C	chrXIII	833356	835098	-	1741	1	AEP2|ATP13|YMR282C|-|protein-coding	8.935	9.055	9.206	9.236	9.198	9.159	9.232	9.211	9.208	9.176	9.245	9.335
YKR069W	chrXI	571612	573393	+	1780	1	MET1|MET20|YKR069W|-|protein-coding	6.875	6.93	6.745	6.881	6.804	6.811	7.032	6.91	6.774	7.087	7.363	6.817
YML031W	chrXIII	214189	216156	+	1966	1	NDC1|-|YML031W|-|protein-coding	9.896	9.819	9.503	9.509	9.702	9.62	9.701	9.503	9.802	9.851	9.553	9.748
YNL332W	chrXIV	14832	15854	+	1021	1	THI12|-|YNL332W|-|protein-coding	2.003	1.724	1.794	1.695	1.754	1.593	1.636	1.705	1.72	1.769	1.738	1.67
YOR198C	chrXV	718653	720065	-	1411	1	BFR1|-|YOR198C|-|protein-coding	11.052	11.136	10.852	10.921	11.19	11.335	11.041	11.043	11.347	11.251	10.915	10.889
YGL258W	chrVII	11110	11730	+	619	1	VEL1|-|YGL258W|-|protein-coding	3.143	3.009	2.781	3.129	2.664	2.833	2.77	2.806	2.833	2.914	2.868	2.816
YHR176W	chrVIII	454229	455527	+	1297	1	FMO1|-|YHR176W|-|protein-coding	7.8	7.471	6.872	6.72	6.83	6.746	6.783	6.665	6.977	6.954	6.822	6.804
YMR089C	chrXIII	445609	448086	-	2476	1	YTA12|RCA1|YMR089C|-|protein-coding	10.757	10.951	10.073	10.094	10.115	10.202	9.999	10.116	10.307	10.173	10.061	10.002
YML103C	chrXIII	62582	67549	-	4966	1	NUP188|-|YML103C|-|protein-coding	9.424	9.723	9.647	9.638	9.628	9.738	9.773	9.78	9.777	9.787	9.815	9.711
YLR371W	chrXII	862714	866784	+	4069	1	ROM2|-|YLR371W|-|protein-coding	8.969	9.44	9.559	9.683	9.435	9.522	9.618	9.587	9.466	9.457	9.628	9.584
YMR220W	chrXIII	712316	713671	+	1354	1	ERG8|-|YMR220W|-|protein-coding	8.779	8.571	8.508	8.596	8.522	8.474	8.632	8.468	8.601	8.473	8.582	8.588
YAL034W-A	chrI	79718	80587	+	868	1	MTW1|DSN3|NSL2|YAL034W-A|-|protein-coding	5.702	5.319	5.8	5.901	5.557	5.813	5.834	5.895	5.74	5.7	5.565	5.804
YOL084W	chrXV	162356	165331	+	2974	1	PHM7|-|YOL084W|-|protein-coding	8.327	8.906	8.046	7.985	7.745	8.003	7.492	7.803	8.095	8.151	7.838	7.424
YDR399W	chrIV	1270068	1270733	+	664	1	HPT1|BRA6|YDR399W|-|protein-coding	8.352	7.502	8.676	8.336	8.819	8.232	9.159	8.423	8.261	8.643	8.312	8.959
YLR116W	chrXII	380822	382252	+	1429	1	MSL5|-|YLR116W|-|protein-coding	8.343	8.512	8.22	8.195	8.387	8.282	8.254	8.212	8.081	8.21	8.159	8.253
YLR324W	chrXII	779215	780786	+	1570	1	PEX30|-|YLR324W|-|protein-coding	10.434	10.399	9.462	9.453	9.502	9.504	9.435	9.344	9.639	9.638	9.409	9.43
YHR123W	chrVIII	354815	356081	+	1173	1	EPT1|-|YHR123W|-|protein-coding	9.096	8.972	9.658	9.762	9.792	9.683	9.793	9.559	9.633	9.638	9.629	9.735
YLR029C	chrXII	201976	202590	-	613	1	RPL15A|RPL10A|YLR029C|-|protein-coding	11.809	11.109	11.919	11.818	12.075	11.809	11.997	11.842	11.794	11.983	11.8	11.977
YOL038C-A	chrXV	254926	255021	-	94	1	YOL038C-A|-|YOL038C-A|-|protein-coding	3.391	3.846	3.31	3.709	3.089	3.679	3.234	3.8	3.522	3.44	3.396	3.079
YGR080W	chrVII	642010	643008	+	997	1	TWF1|-|YGR080W|-|protein-coding	8.659	8.518	8.651	8.696	8.587	8.677	8.606	8.657	8.669	8.528	8.68	8.564
YJL153C	chrX	134332	135933	-	1600	1	INO1|APR1|YJL153C|-|protein-coding	10.36	10.385	12.612	12.807	12.099	12.175	12.372	12.238	12.135	11.896	13.002	12.616
YGR144W	chrVII	780399	781379	+	979	1	THI4|ESP35|MOL1|YGR144W|-|protein-coding	5.569	5.602	5.562	5.349	5.707	5.366	5.648	5.363	5.428	5.404	5.618	5.334
YDL130W	chrIV	229906	230527	+	318	1	RPP1B|RPL44'|RPLA3|YDL130W|-|protein-coding	10.558	9.734	10.8	10.674	10.922	10.584	10.916	10.72	10.546	10.83	10.614	10.903
YMR145C	chrXIII	554793	556475	-	1681	1	NDE1|NDH1|YMR145C|-|protein-coding	11.905	11.948	12.057	12.064	12.023	11.999	12.131	11.978	12.035	12.011	11.941	12.036
YPL107W	chrXVI	349119	349865	+	745	1	YPL107W|-|YPL107W|-|protein-coding	7.155	7.011	6.721	6.766	6.825	6.866	6.942	6.823	6.648	6.83	6.765	6.792
YPL041C	chrXVI	475118	475741	-	622	1	MRX11|-|YPL041C|-|protein-coding	5.248	5.235	5.114	5.041	5.273	5.176	5.121	5.16	5.355	5.168	4.976	4.987
YNR056C	chrXIV	731618	733303	-	1684	1	BIO5|-|YNR056C|-|protein-coding	5.661	5.556	5.989	6.023	5.761	5.847	5.874	6.001	5.951	5.696	6.426	6.015
YGL186C	chrVII	151037	152776	-	1738	1	TPN1|-|YGL186C|-|protein-coding	9.479	9.373	9.454	9.41	9.434	9.345	9.376	9.323	9.48	9.508	9.663	9.498
YAL008W	chrI	136914	137510	+	595	1	FUN14|MCP3|YAL008W|-|protein-coding	8.214	8.126	8.061	8.158	7.954	8.049	7.995	8.134	8.033	8.047	8.189	8.153
YLR315W	chrXII	764808	765269	+	460	1	NKP2|-|YLR315W|-|protein-coding	4.424	4.551	4.53	4.573	4.792	4.496	4.502	4.794	4.581	4.531	4.666	4.822
YOL059W	chrXV	217126	218448	+	1321	1	GPD2|GPD3|YOL059W|-|protein-coding	9.631	9.762	9.829	9.92	10.006	9.842	9.756	9.885	9.803	9.809	9.748	9.697
YLR272C	chrXII	683672	687202	-	3529	1	YCS4|LOC7|YLR272C|-|protein-coding	7.572	7.831	7.912	7.925	7.893	8	8.015	7.959	7.942	7.782	8.08	7.912
YPR049C	chrXVI	661137	664673	-	3535	1	ATG11|CVT3|CVT9|YPR049C|-|protein-coding	8.382	8.612	7.906	7.897	7.885	8.084	8.021	7.927	8.153	8.164	8.073	7.82
YIL107C	chrIX	163278	165761	-	2482	1	PFK26|-|YIL107C|-|protein-coding	8.743	9.352	9.182	9.278	8.935	9.106	8.87	9.109	9.081	8.9	9.167	9.082
YDR428C	chrIV	1323454	1324239	-	784	1	BNA7|-|YDR428C|-|protein-coding	6.523	6.317	6.379	6.313	6.338	6.601	6.546	6.534	6.462	6.495	6.266	6.504
YPL171C	chrXVI	226169	227371	-	1201	1	OYE3|ZRG6|YPL171C|-|protein-coding	8.773	8.351	8.375	8.165	8.423	8.309	8.103	8.434	8.232	8.156	8.09	8.113
YFL042C	chrVI	45720	47744	-	2023	1	LAM5|LTC2|YFL043C|YFL042C|-|protein-coding	8.159	8.378	8.244	8.169	8.091	8.299	8.067	8.182	8.223	8.208	8.147	8.007
YDR022C	chrIV	488072	488662	-	589	1	ATG31|CIS1|YDR022C|-|protein-coding	6.12	6.146	5.734	5.858	5.6	5.844	5.674	5.781	5.99	5.665	5.692	5.761
YOR142W-B	chrXV	595112	600380	+	5265	1	YOR142W-B|-|YOR142W-B|-|protein-coding	0.95	0.994	1.011	1.083	0.93	0.927	0.923	1.049	1.106	1.111	1.068	1.053
YJL165C	chrX	106894	109461	-	2566	1	HAL5|-|YJL165C|-|protein-coding	10.113	10.392	10.127	10.126	9.919	10.063	9.928	9.929	10.107	10.133	10.006	9.953
YLR335W	chrXII	797430	799592	+	2161	1	NUP2|-|YLR335W|-|protein-coding	9.777	9.872	9.387	9.449	9.452	9.584	9.561	9.543	9.453	9.505	9.469	9.518
YNR070W	chrXIV	765375	769376	+	4000	1	PDR18|-|YNR070W|-|protein-coding	7.584	7.979	7.849	7.935	7.765	8.022	7.842	7.978	7.987	7.846	7.88	7.723
YAR042W	chrI	192619	196185	+	3565	1	SWH1|OSH1|YAR044W|YAR042W|-|protein-coding	9.884	10.254	10.039	10.057	9.825	9.977	10.006	10.068	9.993	9.895	9.909	9.969
YNL271C	chrXIV	129522	135383	-	5860	1	BNI1|PPF3|SHE5|YNL271C|-|protein-coding	10.156	10.45	10.456	10.497	10.325	10.362	10.374	10.459	10.371	10.358	10.511	10.322
YDR322C-A	chrIV	1112003	1112293	-	289	1	TIM11|ATP21|YDR322C-A|-|protein-coding	11.165	11.11	11.484	11.722	11.892	11.672	11.511	11.848	11.755	11.799	11.961	12.164
YGR005C	chrVII	504657	505859	-	1201	1	TFG2|-|YGR005C|-|protein-coding	8.37	8.254	8.017	8.018	7.977	8.059	8.03	7.972	8.083	7.895	7.874	8.006
YDR270W	chrIV	1005675	1008689	+	3013	1	CCC2|-|YDR270W|-|protein-coding	9.117	9.587	8.283	8.344	8.326	8.394	8.445	8.284	8.494	8.521	8.401	8.312
YER024W	chrV	202192	204963	+	2770	1	YAT2|-|YER024W|-|protein-coding	8.458	8.719	9.121	9.041	9.015	9.136	9.177	9.164	8.985	9.154	9.747	9.096
YOR377W	chrXV	1046226	1047803	+	1576	1	ATF1|-|YOR377W|-|protein-coding	8.352	8.633	8.692	8.602	8.468	8.585	8.342	8.611	8.534	8.408	8.538	8.425
YOL048C	chrXV	240204	241310	-	1026	1	RRT8|-|YOL048C|-|protein-coding	9.371	9.427	9.501	9.548	9.318	9.273	8.986	9.272	9.194	9.145	9.321	9.137
YNL033W	chrXIV	572999	573853	+	853	1	YNL033W|-|YNL033W|-|protein-coding	3.732	3.58	4.209	3.842	3.69	4.022	3.806	3.995	4.16	3.936	3.982	3.674
YKL056C	chrXI	334412	334915	-	502	1	TMA19|MMI1|YKL056C|-|protein-coding	12.507	12.145	13.063	13.079	13.335	12.994	13.035	13.135	13.171	13.31	13.169	13.346
YOL041C	chrXV	251267	252646	-	1378	1	NOP12|-|YOL041C|-|protein-coding	8.315	7.823	7.961	7.617	7.908	7.754	8.149	7.738	7.824	7.977	7.7	8.009
YBR247C	chrII	713004	714455	-	1450	1	ENP1|MEG1|YBR247C|-|protein-coding	8.42	7.668	7.685	7.529	7.732	7.644	7.992	7.643	7.611	7.865	7.556	7.842
YML013W	chrXIII	244149	245903	+	1753	1	UBX2|SEL1|YML013W|-|protein-coding	9.382	9.616	9.268	9.144	9.217	9.269	9.134	9.245	9.217	9.215	9.232	9.144
YPR100W	chrXVI	729791	730213	+	421	1	MRPL51|-|YPR100W|-|protein-coding	8.053	7.982	8.148	8.366	8.244	8.259	8.214	8.357	8.288	8.085	8.248	8.414
YLR461W	chrXII	1062919	1063281	+	361	1	PAU4|-|YLR461W|-|protein-coding	0.393	0.275	0.236	0.298	0.302	0.351	0.24	0.282	0.289	0.388	0.318	0.222
YAL029C	chrI	87855	92270	-	4414	1	MYO4|FUN22|SHE1|YAL029C|-|protein-coding	9.21	9.277	9.414	9.485	9.443	9.474	9.637	9.527	9.48	9.539	9.587	9.564
YOL113W	chrXV	104326	106293	+	1966	1	SKM1|-|YOL113W|-|protein-coding	8.847	9.121	9.812	9.954	9.531	9.621	9.619	9.815	9.49	9.364	9.919	9.821
YER175C	chrV	539464	540363	-	898	1	TMT1|TAM1|YER175C|-|protein-coding	7.346	7.483	7.88	7.832	7.597	7.485	7.644	7.784	7.548	7.616	8.739	7.725
YBL081W	chrII	71866	72972	+	1105	1	YBL081W|-|YBL081W|-|protein-coding	7.406	7.092	7.478	7.35	7.563	7.355	7.818	7.37	7.428	7.605	7.358	7.544
YLR387C	chrXII	896374	897672	-	1297	1	REH1|-|YLR387C|-|protein-coding	9.683	9.626	8.063	8.038	8.164	8.259	7.995	8.086	8.268	8.259	8.184	7.986
YKR004C	chrXI	446799	448036	-	1131	1	ECM9|YKR004C-A|YKR004C|-|protein-coding	7.428	7.683	8.426	8.676	8.258	8.322	8.499	8.471	8.296	8.169	8.706	8.614
YBR238C	chrII	695107	697302	-	2194	1	YBR238C|-|YBR238C|-|protein-coding	7.643	7.747	7.91	7.723	8.03	7.853	8.313	7.945	7.936	8.252	7.939	8.039
YBR105C	chrII	450881	451969	-	1087	1	VID24|GID4|YBR105C|-|protein-coding	9.227	8.978	9.292	9.154	9.177	8.988	9.272	9.064	8.924	9.038	9.091	9.12
YIL060W	chrIX	246392	246826	+	433	1	YIL060W|-|YIL060W|-|protein-coding	6.772	6.691	6.485	6.386	6.339	6.034	6.309	6.565	6.29	6.15	6.647	6.399
YPL202C	chrXVI	168088	169338	-	1249	1	AFT2|-|YPL202C|-|protein-coding	7.113	7.044	6.834	6.871	6.819	6.809	6.931	6.869	6.885	6.983	7.07	6.747
YIL136W	chrIX	93619	94800	+	1180	1	OM45|-|YIL136W|-|protein-coding	11.251	11.518	10.837	10.941	10.52	10.741	10.301	10.944	10.73	10.357	10.788	10.494
YEL076C-A	chrV	4185	5114	-	648	1	YEL076C-A|-|YEL076C-A|-|protein-coding	0	0	0	0	0	0	0	0	0	0	0	0
YFL005W	chrVI	130334	130981	+	646	1	SEC4|SRO6|YFL005W|-|protein-coding	10.37	10.517	10.706	10.851	10.808	10.782	10.47	10.861	10.81	10.651	10.903	10.798
YGL016W	chrVII	461666	464911	+	3244	1	KAP122|PDR6|YGL016W|-|protein-coding	7.403	7.522	7.528	7.513	7.536	7.527	7.655	7.485	7.595	7.738	7.464	7.657
YGL262W	chrVII	5312	5839	+	526	1	YGL262W|-|YGL262W|-|protein-coding	-1.04	-1.117	-1.157	-1.152	-1.15	-1.152	-1.154	-1.158	-1.156	-1.155	-1.096	-1.13
YNL012W	chrXIV	609686	611665	+	1893	1	SPO1|-|YNL012W|-|protein-coding	7.125	7.456	6.87	6.954	6.731	6.673	6.98	6.886	6.957	6.875	6.896	6.99
YPL206C	chrXVI	162632	163597	-	964	1	PGC1|-|YPL206C|-|protein-coding	8.733	8.692	8.644	8.615	8.533	8.604	8.585	8.609	8.595	8.564	8.61	8.575
YGR192C	chrVII	882812	883810	-	997	1	TDH3|GLD1|HSP35|HSP36|SSS2|YGR192C|-|protein-coding	15.556	15.182	15.082	15.004	15.206	15.159	15.201	15.08	15.123	15.236	14.956	14.994
YJL141C	chrX	147967	150390	-	2422	1	YAK1|-|YJL141C|-|protein-coding	10.256	10.643	11.043	11.035	10.741	10.872	10.626	10.908	10.698	10.6	10.868	10.733
YOL122C	chrXV	89692	91419	-	1726	1	SMF1|SBS1|YOL122C|-|protein-coding	8.914	9.137	9.524	9.561	9.613	9.523	9.514	9.494	9.608	9.627	9.596	9.67
YBR199W	chrII	618909	620303	+	1393	1	KTR4|-|YBR199W|-|protein-coding	10.302	10.384	10.581	10.617	10.624	10.614	10.44	10.521	10.673	10.661	10.493	10.537
YMR093W	chrXIII	454015	455556	+	1540	1	UTP15|-|YMR093W|-|protein-coding	7.692	7.154	7.495	7.324	7.631	7.512	7.962	7.5	7.517	7.667	7.437	7.612
YDR261C	chrIV	977521	979209	-	1687	1	EXG2|-|YDR261C|-|protein-coding	8.326	8.444	9.021	9.133	8.992	8.986	9.124	9.049	8.985	8.937	9.116	9.142
YGL195W	chrVII	131525	139543	+	8017	1	GCN1|AAS103|NDR1|YGL195W|-|protein-coding	11.021	11.269	11.931	11.945	11.635	11.821	11.87	11.982	11.773	11.69	12.116	11.811
YML029W	chrXIII	217362	219878	+	2515	1	USA1|-|YML029W|-|protein-coding	9.049	9.316	8.877	9.025	9.226	9.277	8.88	9.093	9.397	9.304	9.082	8.846
YHR174W	chrVIII	451327	452640	+	1312	1	ENO2|-|YHR174W|-|protein-coding	14.224	13.726	13.472	13.412	13.885	13.815	13.791	13.592	13.858	13.954	13.34	13.444
YOR342C	chrXV	966666	967625	-	958	1	YOR342C|-|YOR342C|-|protein-coding	8.627	8.077	8.739	8.577	8.81	8.673	8.938	8.747	8.457	8.745	8.564	8.781
YDR037W	chrIV	525440	527215	+	1774	1	KRS1|GCD5|YDR037W|-|protein-coding	10.446	9.8	10.538	10.316	10.505	10.269	10.749	10.27	10.226	10.559	10.669	10.586
YLR158C	chrXII	482549	483637	-	1087	1	ASP3-3|ASP3|YLR158C|-|protein-coding	0	0	0	0	0	0	0	0	0	0	0	0
YKL212W	chrXI	34543	36414	+	1870	1	SAC1|RSD1|YKL212W|-|protein-coding	10.195	10.098	10.622	10.561	10.606	10.547	10.73	10.573	10.561	10.677	10.502	10.674
YKL070W	chrXI	306211	306720	+	508	1	YKL070W|-|YKL070W|-|protein-coding	5.737	6.074	6.229	6.25	6.246	6.129	6.288	6.168	6.247	6.306	6.216	6.321
YPL148C	chrXVI	272294	272815	-	520	1	PPT2|-|YPL148C|-|protein-coding	6.234	5.986	6.289	6.301	6.411	6.32	6.551	6.203	6.315	6.266	6.377	6.333
YCR018C	chrIII	148238	148903	-	664	1	SRD1|-|YCR018C|-|protein-coding	5.691	5.583	5.85	6.137	6.176	6.259	6.069	5.985	6.081	6.171	5.956	6.164
YDR233C	chrIV	929470	930357	-	886	1	RTN1|-|YDR233C|-|protein-coding	12.33	12.142	12.384	12.229	12.465	12.268	12.406	12.184	12.308	12.48	12.152	12.396
YNL318C	chrXIV	38707	40329	-	1621	1	HXT14|-|YNL318C|-|protein-coding	2.515	2.446	2.064	2.187	2.246	2.187	2.079	2.143	2.283	2.121	2.3	2.182
YHL047C	chrVIII	8351	10213	-	1861	1	ARN2|TAF1|YHL047C|-|protein-coding	8.036	8.227	7.979	7.837	7.71	7.656	7.803	7.783	7.63	7.825	7.632	7.84
YGL085W	chrVII	349616	350440	+	823	1	LCL3|-|YGL085W|-|protein-coding	7.192	7.255	7.237	7.561	7.276	7.284	7.321	7.424	7.391	7.327	7.515	7.402
YLR023C	chrXII	185498	187129	-	1630	1	IZH3|-|YLR023C|-|protein-coding	9.877	10.136	10.607	10.358	10.611	10.421	10.675	10.41	10.506	10.674	10.489	10.614
YPL075W	chrXVI	412254	415362	+	2355	1	GCR1|LPF10|SIT3|YPL075W|-|protein-coding	9.543	9.93	10.206	10.235	10.057	10.1	10.211	10.196	10.03	10.009	10.208	10.168
YBR066C	chrII	370037	370699	-	661	1	NRG2|-|YBR066C|-|protein-coding	6.535	6.336	7.036	7.066	6.995	7.186	6.907	7.102	7.247	7.292	7.067	7.226
YEL041W	chrV	75944	77431	+	1486	1	YEF1|-|YEL041W|-|protein-coding	7.894	8.14	7.829	8.075	8.012	7.828	7.609	8.136	7.977	7.771	8.032	8.023
YMR157C	chrXIII	571277	572044	-	766	1	AIM36|FMP39|YMR157C|-|protein-coding	7.746	7.673	7.583	7.57	7.58	7.674	7.568	7.536	7.555	7.535	7.44	7.488
YMR149W	chrXIII	560996	561856	+	859	1	SWP1|-|YMR149W|-|protein-coding	9.771	9.737	9.841	9.814	10.14	9.913	9.938	9.858	9.99	10.074	9.804	9.96
YNL306W	chrXIV	58155	58808	+	652	1	MRPS18|-|YNL306W|-|protein-coding	9.34	9.238	9.057	9.087	9.203	9.086	9.049	9.031	9.11	8.996	8.979	9.051
YJR031C	chrX	486586	490812	-	4225	1	GEA1|-|YJR031C|-|protein-coding	7.953	8.271	8.36	8.329	8.373	8.516	8.395	8.536	8.421	8.337	8.468	8.365
YBR026C	chrII	292877	294019	-	1141	1	ETR1|MRF1|MRF1'|YBR026C|-|protein-coding	9.563	9.592	9.328	9.341	9.223	9.293	9.154	9.329	9.216	9.261	9.262	9.307
YJL084C	chrX	274862	278002	-	3139	1	ALY2|ART3|YJL084C|-|protein-coding	8.532	8.613	8.799	8.706	8.601	8.649	8.744	8.732	8.694	8.809	8.766	8.642
YOR297C	chrXV	874743	875321	-	577	1	TIM18|-|YOR297C|-|protein-coding	7.421	7.43	7.197	7.087	7.34	7.324	7.256	7.335	7.268	7.134	7.193	7.235
YLR212C	chrXII	564860	566281	-	1420	1	TUB4|-|YLR212C|-|protein-coding	6.746	6.649	6.874	6.809	6.731	7.002	7.004	6.964	6.877	6.951	7.121	7.044
YER006W	chrV	162723	164285	+	1561	1	NUG1|-|YER006W|-|protein-coding	9.054	8.52	8.728	8.661	8.746	8.65	9.017	8.673	8.582	8.766	8.641	8.935
YML055W	chrXIII	164790	165326	+	535	1	SPC2|SPY1|YML055W|-|protein-coding	7.732	7.585	7.546	7.587	7.773	7.614	7.535	7.515	7.605	7.848	7.585	7.56
YKR041W	chrXI	518198	518950	+	751	1	YKR041W|-|YKR041W|-|protein-coding	4.802	5.15	4.921	4.89	5.072	4.867	4.939	4.976	4.99	5.14	4.677	4.969
YPL158C	chrXVI	252034	254310	-	2275	1	AIM44|GPS1|YPL158C|-|protein-coding	9.745	9.494	9.068	9.195	9.136	9.083	9.237	9.185	8.966	9.028	9.112	9.184
YML038C	chrXIII	202775	204103	-	1327	1	YMD8|-|YML038C|-|protein-coding	8.592	8.631	8.793	8.839	8.753	8.713	8.959	8.709	8.786	8.931	8.984	9.037
YDL116W	chrIV	251566	253746	+	2179	1	NUP84|-|YDL116W|-|protein-coding	8.279	8.33	8.431	8.442	8.419	8.584	8.516	8.427	8.532	8.569	8.506	8.409
YMR172W	chrXIII	605981	608140	+	2158	1	HOT1|-|YMR172W|-|protein-coding	7.896	7.87	7.474	7.596	7.52	7.665	7.65	7.683	7.751	7.567	7.625	7.672
YJR161C	chrX	742848	743999	-	1150	1	COS5|-|YJR161C|-|protein-coding	6.745	6.997	7.582	7.52	7.703	7.45	7.419	7.389	7.525	7.645	7.374	7.459
YCL049C	chrIII	39786	40724	-	937	1	YCL049C|-|YCL049C|-|protein-coding	9.314	9.221	9.561	9.47	9.521	9.325	9.481	9.433	9.29	9.329	9.432	9.505
YPL074W	chrXVI	415763	418027	+	2263	1	YTA6|-|YPL074W|-|protein-coding	8.538	8.559	8.662	8.609	8.712	8.651	8.587	8.664	8.656	8.652	8.607	8.637
YPL266W	chrXVI	39121	40077	+	955	1	DIM1|CDH1|YPL266W|-|protein-coding	8.416	7.883	7.86	7.758	7.825	7.818	8.16	7.811	7.735	7.935	7.552	8.104
YJL090C	chrX	262757	265051	-	2293	1	DPB11|-|YJL090C|-|protein-coding	8.443	8.741	8.805	8.754	8.644	8.711	8.745	8.748	8.652	8.748	8.816	8.775
YGR033C	chrVII	554248	554967	-	718	1	TIM21|-|YGR033C|-|protein-coding	7.981	7.82	7.849	7.783	7.816	7.807	7.725	7.858	7.841	7.871	7.85	7.858
YBR052C	chrII	338720	339352	-	631	1	RFS1|-|YBR052C|-|protein-coding	10.129	9.808	9.856	9.885	9.843	9.849	9.661	9.771	9.746	9.714	9.799	9.744
YER074W-A	chrV	307653	308123	+	254	1	YOS1|-|YER074W-A|-|protein-coding	8.345	8.143	8.46	8.594	8.567	8.519	8.444	8.632	8.5	8.392	8.662	8.774
YNL222W	chrXIV	229094	229714	+	619	1	SSU72|-|YNL222W|-|protein-coding	6.65	6.574	6.376	6.621	6.627	6.709	6.508	6.712	6.609	6.474	6.629	6.81
YDR276C	chrIV	1013476	1013643	-	166	1	PMP3|SNA1|YDR276C|-|protein-coding	10.383	10.338	10.726	10.587	10.578	10.46	10.647	10.551	10.454	10.437	10.479	10.725
YNL091W	chrXIV	452408	456130	+	3721	1	NST1|-|YNL091W|-|protein-coding	11.082	10.995	11.307	11.358	11.153	11.064	11.381	11.266	11.023	11.115	11.148	11.284
YDR113C	chrIV	680496	681617	-	1120	1	PDS1|-|YDR113C|-|protein-coding	6.497	6.4	6.911	6.61	6.634	6.583	6.734	6.614	6.668	6.596	6.703	6.714
YGR012W	chrVII	513159	514340	+	1180	1	MCY1|-|YGR012W|-|protein-coding	7.755	7.901	7.303	7.357	7.328	7.437	7.187	7.315	7.47	7.457	7.232	7.243
YPR023C	chrXVI	608826	610031	-	1204	1	EAF3|-|YPR023C|-|protein-coding	9.835	9.803	9.259	9.327	9.441	9.297	9.297	9.37	9.34	9.332	9.303	9.293
YMR226C	chrXIII	721593	722396	-	802	1	YMR226C|-|YMR226C|-|protein-coding	10.406	10.063	10.013	10.016	10.062	10.081	10.023	9.976	10.162	10.079	10.014	9.997
YOR266W	chrXV	821023	822294	+	1270	1	PNT1|-|YOR266W|-|protein-coding	7.632	7.89	7.407	7.265	7.184	7.329	7.359	7.441	7.517	7.361	7.206	7.422
YGR213C	chrVII	918512	919465	-	952	1	RTA1|-|YGR213C|-|protein-coding	6.264	6.322	5.778	5.943	6.176	6.127	6.177	5.833	6.306	6.47	5.848	6.162
YER048W-A	chrV	250718	251002	+	283	1	ISD11|-|YER048W-A|-|protein-coding	7.513	7.51	7.853	7.872	7.9	7.786	7.748	8.082	7.822	7.795	7.995	7.959
YER022W	chrV	198812	200875	+	2062	1	SRB4|MED17|YER022W|-|protein-coding	7.921	8.081	7.596	7.738	7.668	7.767	7.676	7.753	7.791	7.688	7.72	7.633
YKL025C	chrXI	390240	392279	-	2038	1	PAN3|ECM35|YKL025C|-|protein-coding	8.38	8.619	8.115	8.19	8.136	8.202	8.125	8.127	8.118	8.036	8.15	8.178
YNL106C	chrXIV	420944	424495	-	3550	1	INP52|SJL2|YNL106C|-|protein-coding	7.335	7.442	7.462	7.485	7.529	7.558	7.651	7.511	7.655	7.625	7.592	7.463
YBR011C	chrII	257112	257975	-	862	1	IPP1|PPA1|YBR011C|-|protein-coding	10.932	10.614	10.846	10.796	10.871	10.831	10.88	10.866	10.748	10.861	10.803	10.828
YBR274W	chrII	749594	751177	+	1582	1	CHK1|-|YBR274W|-|protein-coding	7.783	7.966	7.637	7.603	7.485	7.578	7.574	7.572	7.685	7.685	7.47	7.625
YDR390C	chrIV	1254937	1256847	-	1909	1	UBA2|UAL1|YDR390C|-|protein-coding	8.523	8.658	8.515	8.573	8.433	8.544	8.503	8.559	8.506	8.393	8.607	8.617
YKL141W	chrXI	179667	180263	+	595	1	SDH3|CYB3|YKL4|YKL141W|-|protein-coding	11.397	11.368	11.626	11.565	11.699	11.603	11.583	11.637	11.614	11.609	11.491	11.517
YNL236W	chrXIV	206930	209854	+	2923	1	SIN4|BEL2|GAL22|MED16|RYE1|SDI3|SSF5|SSN4|SSX3|TSF3|YNL236W|-|protein-coding	8.494	8.637	8.225	8.208	8.222	8.255	8.273	8.284	8.27	8.302	8.201	8.315
YIL120W	chrIX	134417	136108	+	1690	1	QDR1|-|YIL120W|-|protein-coding	7.275	7.245	7.151	7.103	7.024	7.022	6.946	7.048	6.916	7.074	7.251	7.161
YFL036W	chrVI	58782	62837	+	4054	1	RPO41|-|YFL036W|-|protein-coding	9.803	10.099	10.25	10.22	10.072	10.16	10.171	10.245	10.118	10.087	10.181	10.13
YGR110W	chrVII	713709	715046	+	1336	1	CLD1|-|YGR110W|-|protein-coding	8.133	8.173	7.309	7.286	7.531	7.501	7.173	7.208	7.554	7.5	7.367	7.23
YDR449C	chrIV	1357580	1358902	-	1321	1	UTP6|-|YDR449C|-|protein-coding	7.287	6.748	7.008	6.673	6.859	6.742	7.189	6.825	6.804	6.894	6.672	7.052
YPL224C	chrXVI	126634	128088	-	1453	1	MMT2|MFT2|YPL224C|-|protein-coding	8.246	8.5	8.098	8.088	8.04	8.087	7.953	8.197	8.133	8.107	8.179	7.932
YJR064W	chrX	555914	557602	+	1687	1	CCT5|TCP5|YJR064W|-|protein-coding	10.466	10.349	9.483	9.498	9.543	9.625	9.633	9.536	9.692	9.769	9.507	9.542
YKL096C-B	chrXI	259073	259222	-	148	1	YKL096C-B|-|YKL096C-B|-|protein-coding	2.642	2.317	2.427	2.348	2.452	2.301	2.332	2.52	2.232	2.282	2.515	2.593
YJR158W	chrX	732440	734143	+	1702	1	HXT16|HLT3|YJR158W|-|protein-coding	-1.973	-1.973	-1.947	-1.968	-1.967	-1.968	-1.969	-1.971	-1.97	-1.946	-1.963	-1.977
YHR068W	chrVIII	232133	233296	+	1162	1	DYS1|-|YHR068W|-|protein-coding	9.725	9.206	9.214	9.082	9.251	9.215	9.342	9.222	9.215	9.282	9.122	9.294
YDR245W	chrIV	952800	953981	+	1180	1	MNN10|BED1|REC41|SLC2|YDR245W|-|protein-coding	9.28	9.265	9.45	9.446	9.503	9.466	9.534	9.453	9.514	9.577	9.463	9.497
YMR139W	chrXIII	546125	547237	+	1111	1	RIM11|GSK3|MDS1|YMR139W|-|protein-coding	8.774	8.991	8.856	9.019	8.876	8.937	8.699	8.96	8.934	8.835	8.881	8.804
YLR254C	chrXII	644404	644973	-	568	1	NDL1|-|YLR254C|-|protein-coding	7.358	7.052	6.957	7.099	7.052	6.927	6.844	7.122	7.008	6.973	7.051	7.052
YPL152W	chrXVI	265028	266104	+	1075	1	RRD2|YPA2|YPL152W|-|protein-coding	7.525	7.602	7.224	7.467	7.267	7.34	7.257	7.505	7.393	7.283	7.445	7.403
YDR324C	chrIV	1114433	1116763	-	2329	1	UTP4|-|YDR324C|-|protein-coding	8.62	8.339	8.705	8.526	8.808	8.713	8.865	8.646	8.574	8.791	8.578	8.753
YDL103C	chrIV	275148	276581	-	1432	1	QRI1|UAP1|YDL103C|-|protein-coding	8.862	8.824	8.301	8.412	8.352	8.362	8.255	8.357	8.391	8.425	8.309	8.291
YAL002W	chrI	143707	147531	+	3823	1	VPS8|FUN15|VPL8|VPT8|YAL002W|-|protein-coding	8.568	9.07	8.92	8.918	8.912	8.995	8.821	8.994	8.901	8.937	9.013	8.882
YOL032W	chrXV	265429	266169	+	739	1	OPI10|-|YOL032W|-|protein-coding	8.251	8.501	7.905	7.942	7.957	8.235	7.621	7.93	8.321	7.901	7.882	7.715
YHL013C	chrVIII	77430	78353	-	922	1	OTU2|-|YHL013C|-|protein-coding	6.972	6.862	6.858	6.843	6.872	6.865	6.915	6.657	6.804	6.815	6.674	6.809
YER107C	chrV	373448	374545	-	1096	1	GLE2|RAE1|YER107C|-|protein-coding	8.256	8.159	8.241	8.247	8.367	8.274	8.366	8.343	8.327	8.423	8.325	8.443
YPR138C	chrXVI	810984	812453	-	1468	1	MEP3|-|YPR138C|-|protein-coding	8.266	8.257	9.326	9.33	9.512	9.468	9.469	9.475	9.438	9.459	9.411	9.442
YNL005C	chrXIV	621313	622428	-	1114	1	MRP7|-|YNL005C|-|protein-coding	9.359	9.328	9.245	9.206	9.306	9.221	9.244	9.206	9.141	9.122	9.168	9.219
YPR118W	chrXVI	767752	768987	+	1234	1	MRI1|-|YPR118W|-|protein-coding	8.421	8.224	8.347	8.297	8.473	8.42	8.412	8.365	8.394	8.474	8.397	8.367
YKR055W	chrXI	548216	549091	+	874	1	RHO4|-|YKR055W|-|protein-coding	6.401	6.572	6.493	6.361	6.519	6.37	6.436	6.35	6.623	6.57	6.391	6.333
YDL207W	chrIV	88248	89864	+	1615	1	GLE1|BRR3|NLE2|RSS1|YDL207W|-|protein-coding	8.943	8.777	8.576	8.625	8.686	8.604	8.784	8.599	8.725	8.706	8.538	8.58
YKR052C	chrXI	532550	533464	-	913	1	MRS4|-|YKR052C|-|protein-coding	7.914	8.25	7.774	7.871	7.775	7.817	7.783	8.014	7.822	7.837	7.872	7.897
YBR031W	chrII	300166	301254	+	1087	1	RPL4A|-|YBR031W|-|protein-coding	11.883	11.067	11.693	11.608	11.79	11.608	11.789	11.666	11.512	11.667	11.474	11.645
YHR137W	chrVIII	375709	377250	+	1540	1	ARO9|-|YHR137W|-|protein-coding	8.265	8.573	9.24	9.398	9.071	9.297	9.185	9.36	9.317	8.986	9.489	9.123
YDR261W-B	chrIV	981462	986775	+	5310	1	YDR261W-B|-|YDR261W-B|-|protein-coding	6.396	6.658	6.632	6.862	7.001	7.192	7.141	7.111	7.242	7.167	6.663	6.5
YDR252W	chrIV	963412	963861	+	448	1	BTT1|-|YDR252W|-|protein-coding	4.971	5.113	4.819	4.668	4.701	4.642	4.69	4.72	4.611	4.797	5.189	4.511
YCR060W	chrIII	224399	224734	+	334	1	TAH1|-|YCR060W|-|protein-coding	6.471	6.333	6.288	6.374	6.481	6.291	6.457	6.27	6.229	6.242	6.499	6.396
YKR081C	chrXI	591506	592540	-	1033	1	RPF2|-|YKR081C|-|protein-coding	8.321	7.717	7.997	7.762	8.045	7.94	8.343	7.919	7.836	7.991	7.816	8.038
YBR156C	chrII	551104	553200	-	2095	1	SLI15|-|YBR156C|-|protein-coding	6.781	6.91	7.025	6.938	7.047	7.02	6.955	7.063	7.017	6.901	7.061	7.139
YNL299W	chrXIV	66517	68445	+	1927	1	TRF5|-|YNL299W|-|protein-coding	7.172	6.849	6.245	6.294	6.271	6.225	6.614	6.184	6.394	6.468	6.506	6.389
YJR054W	chrX	536056	537549	+	1492	1	KCH1|-|YJR054W|-|protein-coding	7.361	7.388	8.017	7.979	8.17	8.257	8.189	7.937	7.981	8.083	7.92	7.989
YOR043W	chrXV	410870	412330	+	1459	1	WHI2|-|YOR043W|-|protein-coding	9.176	9.173	9.447	9.359	9.366	9.283	9.382	9.387	9.239	9.306	9.38	9.333
YCR036W	chrIII	193297	194298	+	1000	1	RBK1|-|YCR036W|-|protein-coding	9.023	9.04	9.085	9.147	9.117	9.108	9.097	9.19	9.23	9.171	9.255	9.158
YPL173W	chrXVI	223143	224036	+	892	1	MRPL40|-|YPL173W|-|protein-coding	8.441	8.588	8.471	8.389	8.364	8.344	8.365	8.407	8.415	8.333	8.421	8.366
YPL277C	chrXVI	15405	16868	-	1462	1	YPL277C|-|YPL277C|-|protein-coding	7.693	7.946	8.175	8.258	7.998	8.082	7.985	8.267	8.094	7.999	8.177	8.018
YDR034C-A	chrIV	520516	520692	-	175	1	YDR034C-A|-|YDR034C-A|-|protein-coding	3.612	3.678	3.981	3.98	3.82	3.89	3.964	4.047	3.672	3.747	4.207	3.791
YNL316C	chrXIV	42071	43075	-	1003	1	PHA2|-|YNL316C|-|protein-coding	6.406	6.399	6.466	6.246	6.36	6.45	6.571	6.314	6.457	6.346	6.543	6.223
YDL219W	chrIV	65242	65765	+	450	1	DTD1|-|YDL219W|-|protein-coding	7.479	7.27	7.525	7.573	7.589	7.42	7.582	7.565	7.556	7.474	7.595	7.919
YDR424C	chrIV	1319387	1319841	-	275	1	DYN2|SLC1|YDR424C|-|protein-coding	9.022	8.798	9.19	9.155	9.433	9.078	8.98	9.19	9.17	9.16	9.382	9.47
YOL009C	chrXV	309324	310139	-	814	1	MDM12|-|YOL009C|-|protein-coding	6.702	6.656	6.819	6.723	6.672	6.73	6.637	6.775	6.798	6.603	6.672	6.764
YBR024W	chrII	289445	290350	+	904	1	SCO2|-|YBR024W|-|protein-coding	8.019	7.993	8.061	8.149	7.944	7.944	7.928	8.063	7.95	7.874	8.018	8.081
YGL146C	chrVII	228751	229686	-	934	1	RRT6|-|YGL146C|-|protein-coding	7.777	7.98	7.723	7.691	7.718	7.681	7.629	7.69	7.664	7.721	7.709	7.619
YGL013C	chrVII	469092	472298	-	3205	1	PDR1|AMY1|ANT1|BOR2|CYH3|NRA2|SMR2|TIL1|TPE1|TPE3|YGL013C|-|protein-coding	9.866	10.539	9.799	9.925	9.813	9.911	9.669	9.758	10.024	9.938	9.789	9.711
YDL043C	chrIV	375680	376480	-	799	1	PRP11|RNA11|YDL043C|-|protein-coding	6.76	6.91	6.377	6.247	6.361	6.485	6.444	6.529	6.453	6.46	6.351	6.43
YMR046C	chrXIII	361305	362627	-	1321	1	YMR046C|-|YMR046C|-|protein-coding	4.755	5.283	5.428	5.281	5.34	5.262	4.958	5.252	5.335	5.25	5.445	5.256
YKL024C	chrXI	392526	393140	-	613	1	URA6|SOC8|YKL024C|-|protein-coding	8.559	8.102	8.389	8.297	8.611	8.504	8.554	8.414	8.478	8.625	8.202	8.414
YMR160W	chrXIII	575066	577516	+	2449	1	YMR160W|-|YMR160W|-|protein-coding	8.258	8.666	8.144	8.26	7.957	8.229	8.023	8.221	8.208	8.104	8.178	8.013
YPR048W	chrXVI	659182	661053	+	1870	1	TAH18|-|YPR048W|-|protein-coding	7.055	6.858	6.886	6.851	7.02	6.924	6.966	6.801	6.996	7.016	7.061	6.772
YJL013C	chrX	409493	411040	-	1546	1	MAD3|-|YJL013C|-|protein-coding	7.549	7.747	7.48	7.396	7.295	7.293	7.385	7.363	7.482	7.487	7.437	7.498
YPL237W	chrXVI	100496	101353	+	856	1	SUI3|-|YPL237W|-|protein-coding	10.366	9.889	10.162	10.163	10.317	10.174	10.348	10.187	10.162	10.226	10.13	10.239
YLR438W	chrXII	1012501	1013775	+	1273	1	CAR2|-|YLR438W|-|protein-coding	7.791	7.895	8.959	8.685	8.965	8.792	8.807	8.879	8.625	8.862	8.53	8.759
YPL156C	chrXVI	255913	256767	-	853	1	PRM4|-|YPL156C|-|protein-coding	8.29	8.04	8.44	8.372	8.91	8.757	8.471	8.488	8.97	8.989	8.4	8.548
YMR012W	chrXIII	291134	294967	+	3832	1	CLU1|TIF31|YMR012W|-|protein-coding	10.997	11.349	11.018	10.961	11.013	11.079	11.05	11.086	11.102	11.081	10.966	11
YDR194C	chrIV	845952	847946	-	1993	1	MSS116|-|YDR194C|-|protein-coding	10.081	10.298	9.713	9.803	9.69	9.856	9.731	9.772	9.793	9.826	9.627	9.716
YGL232W	chrVII	62075	63002	+	867	1	TAN1|-|YGL232W|-|protein-coding	8.354	8.271	8.236	8.337	8.214	8.099	8.221	8.125	8.116	8.1	8.131	8.192
YMR169C	chrXIII	599352	600872	-	1519	1	ALD3|-|YMR169C|-|protein-coding	7.257	8.022	8.382	8.741	7.882	8.345	7.724	8.382	8.127	7.995	8.211	7.68
YGL027C	chrVII	443642	446143	-	2500	1	CWH41|DER7|GLS1|YGL027C|-|protein-coding	10.236	10.257	10.043	10.078	10.144	10.18	9.978	9.938	10.387	10.285	10.134	10.084
YDR222W	chrIV	910054	911301	+	1246	1	YDR222W|-|YDR222W|-|protein-coding	7.635	7.848	7.56	7.681	7.646	7.702	7.669	7.731	7.724	7.556	7.857	7.514
YJR131W	chrX	667644	669293	+	1648	1	MNS1|-|YJR131W|-|protein-coding	8.418	8.523	8.598	8.855	8.763	8.82	8.718	8.835	8.865	8.73	8.949	8.707
YGL108C	chrVII	303649	304071	-	421	1	YGL108C|-|YGL108C|-|protein-coding	6.571	6.208	5.739	5.682	5.592	5.889	5.623	5.695	5.778	5.427	5.642	5.883
YHR198C	chrVIII	496315	497280	-	964	1	AIM18|FMP22|YHR198C|-|protein-coding	8.466	8.801	8.588	8.678	8.515	8.57	8.443	8.71	8.592	8.476	8.579	8.569
YCR028C-A	chrIII	172950	173440	-	405	1	RIM1|-|YCR028C-A|-|protein-coding	9.607	9.502	9.258	9.372	9.431	9.486	9.316	9.426	9.438	9.393	9.257	9.298
YLL033W	chrXII	73409	74101	+	691	1	IRC19|RRG4|YLL033W|-|protein-coding	6.904	6.912	6.844	7.068	6.763	6.894	6.605	7.004	6.779	6.89	6.898	6.922
YEL012W	chrV	131772	132551	+	654	1	UBC8|GID3|YEL012W|-|protein-coding	10.209	10.193	10.529	10.466	10.25	10.22	10.206	10.398	10.146	10.078	10.296	10.323
YPL138C	chrXVI	291366	292427	-	1060	1	SPP1|CPS40|SAF41|YPL138C|-|protein-coding	7.089	6.894	6.616	6.692	6.725	6.818	6.687	6.804	6.73	6.589	6.667	6.672
YDL033C	chrIV	392659	393912	-	1252	1	SLM3|MTO2|MTU1|YDL033C|-|protein-coding	7.775	8.05	7.254	7.146	7.243	7.197	7.205	7.127	7.224	7.228	7.417	7.147
YEL044W	chrV	69757	70257	+	499	1	IES6|-|YEL044W|-|protein-coding	9.36	9.135	9.339	9.387	9.453	9.267	9.239	9.463	9.45	9.416	9.577	9.559
YPR045C	chrXVI	655140	656552	-	1411	1	THP3|-|YPR045C|-|protein-coding	8.908	9.321	9.324	9.479	9.207	9.29	9.222	9.307	9.16	8.999	9.451	9.305
YGR167W	chrVII	832456	833157	+	700	1	CLC1|SCD4|YGR167W|-|protein-coding	9.618	9.473	9.634	9.655	9.621	9.649	9.575	9.628	9.619	9.545	9.605	9.645
YLL066W-B	chrXII	5605	5775	+	169	1	YLL066W-B|-|YLL066W-B|-|protein-coding	-1.73	-1.729	-1.726	-1.683	-1.72	-1.721	-1.723	-1.689	-1.725	-1.724	-1.676	-1.735
YLR142W	chrXII	425186	426616	+	1429	1	PUT1|-|YLR142W|-|protein-coding	7.554	7.631	6.378	6.314	6.664	6.658	6.639	6.354	6.939	6.937	6.185	6.354
YLR336C	chrXII	799697	802396	-	2698	1	SGD1|-|YLR336C|-|protein-coding	7.984	7.659	7.626	7.586	7.673	7.699	7.901	7.895	7.801	7.77	7.813	7.868
YMR178W	chrXIII	618479	619303	+	823	1	YMR178W|-|YMR178W|-|protein-coding	8.486	8.607	8.961	9.066	8.828	8.865	8.723	9.003	8.885	8.733	9.065	9.005
YKL157W	chrXI	154991	158232	+	2856	1	APE2|LAP1|YKL158W|YKL157W|-|protein-coding	10.285	10.608	10.618	10.703	10.497	10.615	10.531	10.632	10.579	10.615	10.647	10.455
YPL049C	chrXVI	462481	463839	-	1357	1	DIG1|RST1|YPL049C|-|protein-coding	8.655	8.583	8.591	8.555	8.586	8.531	8.652	8.641	8.571	8.541	8.521	8.677
YCL005W	chrIII	108021	108791	+	769	1	LDB16|-|YCL005W|-|protein-coding	7.661	7.603	7.64	7.547	7.715	7.511	7.53	7.618	7.588	7.606	7.721	7.62
YIL140W	chrIX	85366	87837	+	2470	1	AXL2|BUD10|SRO4|YIL140W|-|protein-coding	9.548	9.64	10.335	10.405	10.332	10.386	10.329	10.32	10.426	10.293	10.456	10.478
YKL090W	chrXI	271878	273209	+	1330	1	CUE2|-|YKL090W|-|protein-coding	7.144	7.153	7.177	7.297	7.25	7.184	7.04	7.308	7.481	7.268	7.415	7.362
YDL093W	chrIV	289909	292140	+	2230	1	PMT5|-|YDL093W|-|protein-coding	8.331	8.45	8.701	8.74	8.768	8.801	8.689	8.701	9.008	8.929	8.797	8.634
YDR096W	chrIV	637139	639823	+	2683	1	GIS1|-|YDR096W|-|protein-coding	10.164	10.71	10.421	10.469	10.201	10.327	10.046	10.359	10.236	10.185	10.288	10.179
YDR126W	chrIV	703234	704244	+	1009	1	SWF1|PSL10|YDR126W|-|protein-coding	6.521	6.52	6.841	6.803	6.667	6.357	6.799	6.638	6.549	6.479	7.264	6.793
YJL070C	chrX	307971	310637	-	2665	1	YJL070C|-|YJL070C|-|protein-coding	7.593	7.838	7.764	7.837	7.526	7.813	7.507	7.788	7.843	7.672	7.79	7.555
YOL042W	chrXV	249825	250916	+	1090	1	NGL1|-|YOL042W|-|protein-coding	8.536	8.971	8.945	9.071	8.919	9.066	8.851	9.02	8.923	8.853	8.994	9.046
YBR196C-B	chrII	614526	614630	-	103	1	YBR196C-B|-|YBR196C-B|-|protein-coding	2.483	2.525	2.834	2.696	2.755	2.735	2.508	2.659	2.615	2.584	2.478	2.557
YGR199W	chrVII	897502	899781	+	2278	1	PMT6|-|YGR199W|-|protein-coding	9.327	9.614	9.757	9.82	9.76	9.883	9.657	9.744	9.906	9.82	9.846	9.785
YGR109C	chrVII	705359	706501	-	1141	1	CLB6|-|YGR109C|-|protein-coding	4.361	4.134	4.488	4.533	4.592	4.483	4.639	4.634	4.381	4.421	4.631	4.821
YGR102C	chrVII	694584	695135	-	550	1	GTF1|-|YGR102C|-|protein-coding	7.325	7.073	7.336	7.411	7.267	7.266	7.111	7.279	7.14	7.022	7.263	7.383
YBR133C	chrII	501804	504287	-	2482	1	HSL7|-|YBR133C|-|protein-coding	8.425	8.528	8.548	8.576	8.561	8.55	8.565	8.642	8.541	8.613	8.605	8.503
YNL143C	chrXIV	356794	357186	-	391	1	YNL143C|-|YNL143C|-|protein-coding	2.781	2.822	2.938	2.883	2.713	2.925	2.861	3.341	3.12	2.812	3.157	2.955
YIL075C	chrIX	217863	220700	-	2836	1	RPN2|SEN3|YIL075C|-|protein-coding	11.895	12.01	11.168	11.145	11.154	11.25	11.077	11.12	11.289	11.274	11.04	11.018
YHR021C	chrVIII	147871	148669	-	246	1	RPS27B|-|YHR021C|-|protein-coding	10.411	9.376	10.089	9.668	10.131	9.835	10.075	9.788	9.674	9.86	9.747	10.157
YJL088W	chrX	268799	269815	+	1015	1	ARG3|-|YJL088W|-|protein-coding	9.666	9.441	9.994	9.877	9.955	9.765	9.96	9.724	9.704	9.806	10.685	9.939
YIL115C	chrIX	144327	148709	-	4381	1	NUP159|NUP158|RAT7|YIL115C|-|protein-coding	9.367	9.6	9.61	9.514	9.504	9.502	9.583	9.588	9.478	9.519	9.569	9.446
YKL027W	chrXI	387562	388905	+	1342	1	TCD2|-|YKL027W|-|protein-coding	8.108	7.664	8.064	8.082	8.145	8.014	8.13	8.087	8.037	8.067	8.117	8.151
YJR143C	chrX	698326	700614	-	2287	1	PMT4|-|YJR143C|-|protein-coding	10.659	10.637	11.165	11.157	11.252	11.245	11.172	11.076	11.322	11.309	11.09	11.182
YPR186C	chrXVI	909733	911022	-	1288	1	PZF1|TFC2|YPR186C|-|protein-coding	5.888	5.676	5.923	5.898	5.879	5.819	6.085	5.581	5.751	5.708	5.983	5.999
YBR018C	chrII	274427	275527	-	1099	1	GAL7|-|YBR018C|-|protein-coding	13.879	14.123	14.004	14.024	14.133	14.257	13.819	13.999	14.061	13.953	13.824	13.693
YNR001C	chrXIV	629622	631061	-	1438	1	CIT1|LYS6|YNR001C|-|protein-coding	11.885	12.081	12.609	12.597	12.297	12.416	12.46	12.545	12.444	12.318	12.527	12.495
YML008C	chrXIII	251839	252990	-	1150	1	ERG6|ISE1|LIS1|SED6|VID1|YML008C|-|protein-coding	10.853	10.392	10.421	10.291	10.231	10.047	10.527	10.222	10.202	10.372	10.135	10.589
YCR012W	chrIII	137746	138996	+	1249	1	PGK1|-|YCR012W|-|protein-coding	14.186	14.098	13.804	13.739	14.013	13.986	13.889	13.787	13.981	14.076	13.654	13.705
YMR288W	chrXIII	845571	848486	+	2914	1	HSH155|-|YMR288W|-|protein-coding	8.077	8.133	7.958	7.823	7.811	7.818	8.031	7.938	7.894	7.963	7.746	7.886
YBL030C	chrII	163041	163997	-	955	1	PET9|AAC2|ANC2|YBL030C|-|protein-coding	12.82	12.889	12.94	12.914	12.929	12.904	13.044	12.946	12.939	12.995	12.877	12.945
YMR281W	chrXIII	832339	833253	+	913	1	GPI12|-|YMR281W|-|protein-coding	8.392	8.418	8.704	8.715	8.932	8.888	8.682	8.645	8.879	8.822	8.58	8.775
YJR122W	chrX	649776	651269	+	1492	1	IBA57|CAF17|YJR122W|-|protein-coding	7.9	7.933	7.873	8.11	7.952	8.017	7.979	7.999	7.988	7.936	8.23	8.098
YMR004W	chrXIII	274017	275552	+	1534	1	MVP1|-|YMR004W|-|protein-coding	9.06	9.161	8.132	8.177	8.05	8.193	7.987	8.144	8.289	8.128	8.115	8.07
YLR326W	chrXII	782174	782896	+	721	1	YLR326W|-|YLR326W|-|protein-coding	6.99	6.927	7.45	7.346	7.23	7.279	7.228	7.371	7.232	7.184	7.442	7.525
YER053C	chrV	258737	259639	-	901	1	PIC2|-|YER053C|-|protein-coding	9.553	9.817	10.421	10.388	10.223	10.207	10	10.176	10.034	9.885	10.337	10.078
YBR237W	chrII	691969	694518	+	2548	1	PRP5|RNA5|YBR237W|-|protein-coding	9.858	10.003	10.148	10.19	9.929	9.986	10.134	10.112	10.032	9.998	10.257	10.073
YPL211W	chrXVI	153495	154040	+	544	1	NIP7|-|YPL211W|-|protein-coding	7.592	6.995	7.481	7.487	7.626	7.397	7.809	7.545	7.393	7.572	7.41	7.548
YER007C-A	chrV	166237	166885	-	543	1	TMA20|-|YER007C-A|-|protein-coding	8.542	8.416	8.13	8.233	8.224	8.099	8.305	8.115	8.183	8.176	7.985	8.267
YKL001C	chrXI	438777	439385	-	607	1	MET14|-|YKL001C|-|protein-coding	7.296	7.116	6.536	6.527	6.825	6.671	6.934	6.536	7.101	7.39	7.077	6.716
YJL006C	chrX	423138	424109	-	970	1	CTK2|-|YJL006C|-|protein-coding	7.112	6.942	6.532	6.686	6.554	6.554	6.671	6.715	6.526	6.652	6.623	6.689
YMR314W	chrXIII	901709	902413	+	703	1	PRE5|-|YMR314W|-|protein-coding	10.599	10.55	9.556	9.557	9.652	9.623	9.565	9.514	9.735	9.723	9.453	9.456
YHR202W	chrVIII	502388	504196	+	1807	1	YHR202W|-|YHR202W|-|protein-coding	8.032	8.422	8.384	8.348	8.344	8.507	8.273	8.273	8.411	8.392	8.317	8.426
YNL335W	chrXIV	11452	12129	+	676	1	DDI3|-|YNL335W|-|protein-coding	3.168	3.097	3.303	3.193	3.138	3.156	3.197	3.139	3.072	2.968	3.128	3.012
YNL323W	chrXIV	31944	33188	+	1243	1	LEM3|BRE3|ROS3|YNL323W|-|protein-coding	9.387	9.314	9.131	9.131	9.26	9.226	9.198	9.092	9.364	9.36	9.112	9.186
YBL087C	chrII	59822	60739	-	411	1	RPL23A|-|YBL087C|-|protein-coding	9.475	8.744	9.78	9.695	9.831	9.516	9.955	9.733	9.546	9.785	9.647	9.873
YLL006W-A	chrXII	136345	136521	+	175	1	YLL006W-A|-|YLL006W-A|-|protein-coding	-1.974	-1.973	-1.946	-1.968	-1.967	-1.943	-1.969	-1.971	-1.97	-1.969	-1.963	-1.978
YER074W	chrV	306323	307196	+	405	1	RPS24A|RPS24EA|YER074W|-|protein-coding	10.07	9.206	10.319	10.033	10.508	9.986	10.454	10.031	9.937	10.341	10.065	10.35
YJR104C	chrX	622550	623014	-	463	1	SOD1|CRS4|YJR104C|-|protein-coding	11.938	11.355	11.631	11.537	11.536	11.391	11.476	11.496	11.36	11.454	11.482	11.493
YDR374W-A	chrIV	1224757	1225026	+	268	1	WIP1|-|YDR374W-A|-|protein-coding	7.739	7.746	8.573	8.682	8.682	8.496	8.392	8.579	8.645	8.685	8.902	8.978
YBR138C	chrII	513762	515336	-	1573	1	YBR138C|-|YBR138C|-|protein-coding	6.883	7.145	6.925	6.988	6.84	6.881	6.804	6.871	6.782	6.792	7.039	6.928
YMR078C	chrXIII	422503	424728	-	2224	1	CTF18|CHL12|YMR078C|-|protein-coding	6.957	7.072	7.363	7.5	7.381	7.578	7.479	7.384	7.548	7.4	7.56	7.454
YGL068W	chrVII	375087	375671	+	583	1	MNP1|-|YGL068W|-|protein-coding	9.783	9.756	9.999	10.023	9.933	9.914	9.933	10.006	9.863	9.922	9.922	10.039
YKL028W	chrXI	385758	387206	+	1447	1	TFA1|-|YKL028W|-|protein-coding	8.241	8.073	8.211	8.119	8.147	8.112	8.205	8.097	8.125	8.161	8.045	8.205
YLR396C	chrXII	910235	912310	-	2074	1	VPS33|CLS14|MET27|PEP14|SLP1|VAM5|VPL25|VPT33|YLR396C|-|protein-coding	7.49	7.481	7.514	7.439	7.509	7.422	7.689	7.539	7.529	7.408	7.493	7.563
YER118C	chrV	397952	399055	-	1102	1	SHO1|SSU81|YER118C|-|protein-coding	8.242	8.065	8.465	8.32	8.533	8.477	8.661	8.366	8.595	8.609	8.327	8.593
YPL151C	chrXVI	266180	267535	-	1354	1	PRP46|NTC50|YPL151C|-|protein-coding	8.038	8.018	7.296	7.293	7.495	7.466	7.462	7.373	7.471	7.33	7.36	7.391
YBR219C	chrII	662499	663303	-	381	1	YBR219C|-|YBR219C|-|protein-coding	7.219	6.985	7.236	7.194	7.504	7.212	7.467	7.217	7.384	7.564	7.139	7.327
YGL124C	chrVII	274780	276714	-	1933	1	MON1|AUT12|YGL124C|-|protein-coding	8.188	8.563	8.664	8.846	8.517	8.631	8.518	8.731	8.561	8.553	8.748	8.669
YPL096W	chrXVI	366927	368018	+	1090	1	PNG1|-|YPL096W|-|protein-coding	7.282	7.321	7.307	7.194	7.271	7.23	7.123	7.315	7.368	7.192	7.266	7.274
YER007W	chrV	164527	166083	+	1555	1	PAC2|-|YER007W|-|protein-coding	6.719	6.802	6.261	6.285	6.497	6.519	6.369	6.37	6.441	6.297	6.32	6.259
YOR098C	chrXV	507948	511178	-	3229	1	NUP1|-|YOR098C|-|protein-coding	9.217	9.443	9.251	9.241	9.368	9.335	9.512	9.372	9.337	9.409	9.336	9.315
YMR126C	chrXIII	520761	521789	-	1027	1	DLT1|-|YMR126C|-|protein-coding	7.148	7.332	7.45	7.33	7.564	7.458	7.23	7.495	7.417	7.388	7.475	7.456
YDR182W-A	chrIV	829151	829354	+	202	1	YDR182W-A|-|YDR182W-A|-|protein-coding	2.865	2.734	2.753	2.816	2.619	2.651	2.499	2.772	2.804	2.539	2.921	2.609
YOL115W	chrXV	101475	103229	+	1753	1	PAP2|TRF4|YOL115W|-|protein-coding	8.155	8.046	8.23	8.302	8.049	8.107	8.377	8.274	7.951	7.927	8.294	8.26
YKR104W	chrXI	656836	657756	+	919	1	YKR104W|NFT1|YKR104W|-|protein-coding	6.101	6.366	5.44	5.739	5.678	5.833	5.592	5.688	5.606	5.733	5.88	5.415
YGR047C	chrVII	586392	589469	-	3076	1	TFC4|PCF1|YGR047C|-|protein-coding	8.556	8.665	8.211	8.25	8.127	8.267	8.36	8.251	8.325	8.38	8.257	8.282
YBR240C	chrII	700490	701842	-	1351	1	THI2|PHO6|YBR240C|-|protein-coding	5.798	5.894	5.907	5.923	6.02	5.871	5.673	5.998	5.937	5.992	5.942	5.78
YNR064C	chrXIV	749136	750008	-	871	1	YNR064C|-|YNR064C|-|protein-coding	6.653	6.546	6.027	6.011	6.344	6.216	6.919	6.142	6.109	6.785	6.149	7.018
YMR206W	chrXIII	675896	676837	+	940	1	YMR206W|-|YMR206W|-|protein-coding	8.887	9.025	9.154	9.064	8.968	8.885	8.713	9.088	8.726	8.744	8.93	8.856
YBR072W	chrII	382030	382674	+	643	1	HSP26|-|YBR072W|-|protein-coding	10.521	11.166	10.52	10.208	9.877	9.869	9.732	9.947	10.036	9.873	10.021	9.528
YOR281C	chrXV	846269	847129	-	859	1	PLP2|-|YOR281C|-|protein-coding	8.466	8.183	7.74	7.971	7.922	7.89	7.891	7.915	7.921	7.887	7.786	7.881
YBR077C	chrII	391805	392293	-	487	1	SLM4|EGO3|GSE1|NIR1|YBR077C|-|protein-coding	7.465	7.611	7.763	7.738	7.589	7.72	7.773	7.7	7.44	7.421	7.929	7.666
YML057W	chrXIII	160180	161994	+	1813	1	CMP2|CNA2|YML057W|-|protein-coding	8.94	9.029	9.35	9.386	9.256	9.261	9.223	9.273	9.161	9.124	9.285	9.279
YBR278W	chrII	760294	760899	+	604	1	DPB3|-|YBR278W|-|protein-coding	7.348	6.912	6.866	6.883	6.782	6.911	6.927	6.805	6.855	6.833	6.708	6.882
YOL094C	chrXV	141584	142555	-	970	1	RFC4|-|YOL094C|-|protein-coding	7.573	7.322	6.849	6.765	6.754	6.889	6.875	6.73	6.836	6.88	6.613	6.8
YBR002C	chrII	241708	242568	-	859	1	RER2|-|YBR002C|-|protein-coding	7.962	7.833	7.825	7.872	8.203	8.126	8.108	7.87	8.131	8.195	7.757	7.892
YJL048C	chrX	347447	348637	-	1189	1	UBX6|CUI2|YJL048C|-|protein-coding	9.556	9.625	10.021	9.955	10.051	9.887	10.028	9.87	9.935	9.891	9.948	10.046
YHR075C	chrVIII	248439	249641	-	1201	1	PPE1|-|YHR075C|-|protein-coding	6.53	6.502	6.251	6.387	6.238	6.367	6.115	6.173	6.353	6.244	6.037	6.102
YDR446W	chrIV	1353725	1354633	+	907	1	ECM11|-|YDR446W|-|protein-coding	1.458	1.431	1.303	1.375	1.281	1.374	1.268	1.254	1.263	1.216	1.304	1.446
YNL194C	chrXIV	272710	273615	-	904	1	YNL194C|-|YNL194C|-|protein-coding	8.5	9.529	9.785	9.813	9.16	9.682	8.472	9.633	9.069	8.833	9.059	8.695
YDR307W	chrIV	1075865	1077853	+	1987	1	PMT7|-|YDR307W|-|protein-coding	9.383	9.639	9.278	9.376	9.211	9.263	9.088	9.282	9.445	9.211	9.25	9.25
YGR055W	chrVII	599417	601141	+	1723	1	MUP1|-|YGR055W|-|protein-coding	10.371	10.417	10.579	10.743	11.029	11.058	10.937	10.784	11.385	11.261	11.623	10.76
YJR061W	chrX	550511	553318	+	2806	1	YJR061W|-|YJR061W|-|protein-coding	8.836	9.023	9.351	9.376	9.303	9.439	9.548	9.421	9.499	9.604	9.424	9.435
YDR379W	chrIV	1230167	1233196	+	3028	1	RGA2|-|YDR379W|-|protein-coding	8.296	8.512	8.551	8.685	8.471	8.579	8.569	8.562	8.555	8.563	8.602	8.559
YML037C	chrXIII	204386	205408	-	1021	1	YML037C|-|YML037C|-|protein-coding	4.671	5.127	5.217	5.033	4.916	5.052	5.126	5.226	5.283	4.901	5.347	5.024
YMR152W	chrXIII	563096	564193	+	1096	1	YIM1|-|YMR152W|-|protein-coding	9.428	9.436	8.713	8.818	8.467	8.654	8.525	8.693	8.617	8.66	8.594	8.657
YNL327W	chrXIV	24048	27173	+	3124	1	EGT2|-|YNL327W|-|protein-coding	12.603	12.584	12.719	12.73	12.66	12.734	12.746	12.827	12.632	12.569	12.731	12.71
YMR211W	chrXIII	689083	690510	+	1426	1	DML1|-|YMR211W|-|protein-coding	7.012	6.848	6.982	6.939	7.055	7.06	7.18	6.876	6.884	6.915	7.009	6.955
YMR239C	chrXIII	748262	749677	-	1414	1	RNT1|-|YMR239C|-|protein-coding	7.398	6.659	7.048	6.998	7.166	7.033	7.44	7.058	7.094	7.26	7.092	7.231
YJR084W	chrX	583733	585004	+	1270	1	YJR084W|CSN12|YJR084W|-|protein-coding	7.737	7.648	7.514	7.489	7.517	7.468	7.492	7.487	7.491	7.382	7.591	7.464
YBR196C-A	chrII	614024	614173	-	148	1	YBR196C-A|-|YBR196C-A|-|protein-coding	3.699	3.765	4.113	4.119	4.259	4.119	4.176	3.867	3.937	4.006	3.968	4.236
YMR014W	chrXIII	298868	300427	+	1558	1	BUD22|-|YMR014W|-|protein-coding	8.123	7.413	7.374	7.298	7.415	7.211	7.563	7.197	7.278	7.406	7.231	7.448
YMR174C	chrXIII	610159	610365	-	205	1	PAI3|-|YMR174C|-|protein-coding	6.416	6.505	6.196	5.984	5.692	5.787	5.53	5.922	5.882	5.35	5.713	5.743
YER011W	chrV	175248	176012	+	763	1	TIR1|SRP1|YER011W|-|protein-coding	4.225	4.026	3.585	3.397	3.333	3.272	3.607	3.646	3.312	3.2	3.592	3.211
YBL042C	chrII	138341	140260	-	1918	1	FUI1|-|YBL042C|-|protein-coding	9.346	9.016	10.452	10.326	9.948	9.861	10.729	10.315	9.739	10.04	10.22	10.52
YGR068C	chrVII	625324	627084	-	1759	1	ART5|-|YGR068C|-|protein-coding	7.346	7.496	7.573	7.607	7.567	7.527	7.399	7.642	7.454	7.515	7.48	7.511
YGR271C-A	chrVII	1037800	1038501	-	700	1	EFG1|YGR272C|YGR271C-A|-|protein-coding	7.254	6.775	7.235	7.422	7.664	7.405	7.567	7.664	7.807	7.799	7.859	8.147
YLR074C	chrXII	281956	282456	-	499	1	BUD20|-|YLR074C|-|protein-coding	7.892	7.096	7.336	7.31	7.333	7.31	7.663	7.42	7.262	7.357	7.135	7.563
YPL177C	chrXVI	213042	213962	-	919	1	CUP9|-|YPL177C|-|protein-coding	7.88	8	8.773	8.7	8.579	8.514	8.592	8.753	8.574	8.452	8.848	8.633
YDL104C	chrIV	273653	274876	-	1222	1	QRI7|-|YDL104C|-|protein-coding	7.025	7.119	6.987	7.057	6.891	6.989	7.028	7.045	7.13	7	7.069	6.921
YIL125W	chrIX	122689	125733	+	3043	1	KGD1|OGD1|YIL125W|-|protein-coding	11.764	12.186	12.247	12.221	12.156	12.152	12.113	12.257	12.103	12.103	12.145	12.065
YMR257C	chrXIII	779629	782031	-	2401	1	PET111|-|YMR257C|-|protein-coding	7.943	8.37	8.439	8.501	8.387	8.413	8.263	8.519	8.404	8.482	8.463	8.427
YPR158W-B	chrXVI	844709	849980	+	5268	1	YPR158W-B|-|YPR158W-B|-|protein-coding	3.793	4.19	4.107	4.288	4.099	3.977	4.216	4.037	4.183	4.017	4.257	4.205
YMR044W	chrXIII	355384	356811	+	1426	1	IOC4|-|YMR044W|-|protein-coding	7.827	7.677	7.834	7.823	7.786	7.735	7.719	7.753	7.818	7.641	7.763	7.811
YHR034C	chrVIII	176965	177999	-	1033	1	PIH1|NOP17|YHR034C|-|protein-coding	7.706	7.487	7.484	7.567	7.436	7.556	7.492	7.615	7.649	7.535	7.679	7.54
YML056C	chrXIII	162194	164176	-	1572	1	IMD4|-|YML056C|-|protein-coding	10.63	9.698	10.337	10.12	10.399	10.147	10.637	10.122	10.052	10.408	9.889	10.313
YAL016W	chrI	124879	126786	+	1906	1	TPD3|FUN32|YAL016W|-|protein-coding	10.028	10.193	9.992	10.135	9.974	10.003	9.937	10.015	9.967	9.999	9.965	9.936
YER049W	chrV	251728	253662	+	1933	1	TPA1|-|YER049W|-|protein-coding	8.864	8.426	8.682	8.579	8.721	8.759	8.956	8.694	8.81	8.829	8.693	8.72
YCL033C	chrIII	62776	63282	-	505	1	MXR2|-|YCL033C|-|protein-coding	8.025	7.544	7.642	7.666	7.85	7.504	7.642	7.585	7.675	7.678	7.582	7.691
YDR035W	chrIV	521816	522928	+	1111	1	ARO3|-|YDR035W|-|protein-coding	9.765	9.5	10.222	10.023	10.088	9.801	10.192	9.909	9.675	9.99	10.627	10.183
YGL063W	chrVII	383654	384766	+	1111	1	PUS2|-|YGL063W|-|protein-coding	7.657	7.607	7.792	7.748	7.999	7.685	8.058	7.739	7.749	7.887	7.7	7.885
YNL131W	chrXIV	378767	379225	+	457	1	TOM22|MAS17|MAS22|MOM22|YNL131W|-|protein-coding	9.319	9.338	9.386	9.43	9.483	9.499	9.503	9.501	9.448	9.466	9.473	9.445
YDR056C	chrIV	565023	565640	-	616	1	EMC10|-|YDR056C|-|protein-coding	9.647	9.442	9.496	9.425	9.587	9.457	9.409	9.384	9.514	9.508	9.298	9.474
YGR030C	chrVII	545681	546157	-	475	1	POP6|-|YGR030C|-|protein-coding	7.353	7.024	6.998	7.146	7.273	7.17	7.289	7.13	7.109	7.134	7.334	7.166
YGR251W	chrVII	995639	996229	+	589	1	NOP19|-|YGR251W|-|protein-coding	5.636	5.272	5.15	5.148	4.907	4.942	5.213	5.179	5.036	5.072	4.904	5.19
YER009W	chrV	172115	172492	+	376	1	NTF2|-|YER009W|-|protein-coding	9.26	8.878	9.249	9.131	9.375	9.166	9.248	9.176	9.165	9.234	9.083	9.251
YOR138C	chrXV	584309	586324	-	2014	1	RUP1|-|YOR138C|-|protein-coding	9.176	9.31	9.161	9.142	9.13	9.175	9.159	9.192	9.134	9.131	9.017	9.094
YOR340C	chrXV	959202	960182	-	979	1	RPA43|-|YOR340C|-|protein-coding	8.121	7.525	7.713	7.597	7.942	7.76	7.966	7.631	7.542	7.833	7.636	7.803
YGL230C	chrVII	63772	64215	-	442	1	YGL230C|-|YGL230C|-|protein-coding	4.394	4.389	4.641	4.806	4.565	4.366	4.384	4.705	4.673	4.608	5.041	4.88
YFL022C	chrVI	93499	95010	-	1510	1	FRS2|-|YFL022C|-|protein-coding	10.37	10.084	10.237	10.183	10.37	10.29	10.41	10.267	10.362	10.39	10.101	10.291
YMR105W-A	chrXIII	478064	478258	+	193	1	YMR105W-A|-|YMR105W-A|-|protein-coding	3.24	3.413	3.308	3.229	3.403	3.606	3.204	3.568	3.509	3.232	3.369	3.32
YLR249W	chrXII	636780	639914	+	3133	1	YEF3|TEF3|YLR249W|-|protein-coding	12.986	12.633	13.236	13.053	13.243	13.122	13.436	13.177	13.027	13.268	12.982	13.159
YDL123W	chrIV	241418	241840	+	421	1	SNA4|-|YDL123W|-|protein-coding	8.175	8.248	7.797	7.751	7.7	7.776	7.606	7.7	7.702	7.744	7.611	7.659
YHR210C	chrVIII	520712	521737	-	1024	1	YHR210C|-|YHR210C|-|protein-coding	4.679	5.09	4.952	5.172	4.94	5.026	4.953	4.907	4.951	5.005	5.049	4.931
YJL058C	chrX	326242	327873	-	1630	1	BIT61|-|YJL058C|-|protein-coding	6.412	6.66	6.244	6.355	6.465	6.563	6.46	6.509	6.583	6.651	6.664	6.414
YBR034C	chrII	304930	305976	-	1045	1	HMT1|HCP1|ODP1|RMT1|YBR034C|-|protein-coding	8.956	8.547	9.069	8.848	9.117	8.918	9.375	8.884	8.848	9.117	8.88	9.153
YPL178W	chrXVI	212158	212784	+	625	1	CBC2|CBP20|MUD13|SAE1|YPL178W|-|protein-coding	8.717	8.65	8.534	8.626	8.595	8.598	8.554	8.586	8.628	8.549	8.604	8.561
YKL135C	chrXI	186460	188640	-	2179	1	APL2|-|YKL135C|-|protein-coding	8.903	9.1	8.919	8.91	8.991	8.979	8.936	8.851	8.932	8.961	8.873	8.946
YCR073W-A	chrIII	246963	247910	+	946	1	SOL2|YCRX13W|YCR073W-A|-|protein-coding	9.293	9.153	8.984	9.017	9.121	9.04	8.958	9.018	9.05	8.994	8.981	9.002
YDR387C	chrIV	1248154	1249821	-	1666	1	CIN10|-|YDR387C|-|protein-coding	8.675	9.054	8.999	9.119	9.026	9.091	8.991	9.136	9.249	9.132	9.267	9.039
YJL140W	chrX	150961	151626	+	664	1	RPB4|CTF15|YJL140W|-|protein-coding	9.94	9.837	9.626	9.762	9.888	9.817	9.667	9.758	9.844	9.84	9.728	9.755
YNL277W-A	chrXIV	116679	116867	+	187	1	YNL277W-A|-|YNL277W-A|-|protein-coding	2.521	2.438	2.252	2.235	2.295	2.332	2.36	2.326	2.347	2.685	2.649	2.322
YFL002W-B	chrVI	138204	139520	+	1315	1	YFL002W-B|-|YFL002W-B|-|protein-coding	-1.973	-1.973	-1.971	-1.968	-1.967	-1.968	-1.944	-1.971	-1.945	-1.969	-1.963	-1.978
YOL130W	chrXV	74400	76979	+	2578	1	ALR1|SWC3|YOL130W|-|protein-coding	8.377	8.376	8.579	8.562	8.647	8.617	8.693	8.696	8.598	8.634	8.546	8.556
YNL026W	chrXIV	581920	583374	+	1453	1	SAM50|OMP85|TOB55|YNL026W|-|protein-coding	8.642	8.901	8.111	8.116	8.273	8.274	7.999	8.142	8.252	8.219	8.094	7.963
YDR044W	chrIV	546642	547628	+	985	1	HEM13|-|YDR044W|-|protein-coding	8.331	8.144	7.862	7.85	8.161	8.23	8.24	8.13	8.073	8.183	7.809	7.901
YPL065W	chrXVI	427927	428655	+	727	1	VPS28|VPL13|VPT28|YPL065W|-|protein-coding	6.743	6.91	6.588	6.798	6.71	6.789	6.54	6.783	6.861	6.631	6.657	7.02
YMR095C	chrXIII	457285	457959	-	673	1	SNO1|-|YMR095C|-|protein-coding	5.664	5.636	5.714	5.574	5.53	5.737	5.777	5.923	5.707	5.777	5.797	5.604
YJL115W	chrX	196287	197126	+	838	1	ASF1|CIA1|YJL115W|-|protein-coding	7.439	7.127	7.214	7.11	7.148	7.286	7.345	7.19	7.221	7.087	7.255	7.245
YDR363W	chrIV	1199183	1200553	+	1369	1	ESC2|-|YDR363W|-|protein-coding	7.143	7.416	7.539	7.669	7.472	7.685	7.499	7.544	7.579	7.606	7.577	7.381
YJL134W	chrX	158188	159417	+	1228	1	LCB3|LBP1|YSR2|YJL134W|-|protein-coding	8.262	8.07	8.587	8.524	8.436	8.434	8.538	8.44	8.432	8.471	8.467	8.453
YDR006C	chrIV	458542	461247	-	2704	1	SOK1|-|YDR006C|-|protein-coding	9.744	9.984	9.91	9.934	9.628	9.658	9.974	9.948	9.657	9.706	9.699	9.895
YLR189C	chrXII	530797	534393	-	3595	1	ATG26|UGT51|YLR189C|-|protein-coding	8.225	8.494	8.584	8.732	8.559	8.723	8.456	8.644	8.629	8.466	8.774	8.384
YJL107C	chrX	218853	220016	-	1162	1	YJL107C|-|YJL107C|-|protein-coding	5.086	5.272	5.452	5.372	5.413	5.225	5.576	5.299	5.336	5.707	5.362	5.569
YHR074W	chrVIII	246193	248337	+	2143	1	QNS1|-|YHR074W|-|protein-coding	9.308	9.25	9.204	9.218	9.179	9.212	9.272	9.25	9.204	9.257	9.247	9.138
YOR373W	chrXV	1036834	1039389	+	2554	1	NUD1|-|YOR373W|-|protein-coding	7.972	8.182	8.265	8.145	8.149	8.221	8.278	8.27	8.086	8.053	8.25	8.281
YBR162C	chrII	563203	564570	-	1366	1	TOS1|-|YBR162C|-|protein-coding	12.555	12.43	13.284	13.265	13.412	13.215	13.428	13.196	13.28	13.502	13.244	13.32
YPR200C	chrXVI	939279	939671	-	391	1	ARR2|ACR2|YPR200C|-|protein-coding	5.614	5.731	5.351	5.547	5.637	5.448	5.533	5.666	5.623	5.42	5.607	5.74
YDR297W	chrIV	1056551	1057600	+	1048	1	SUR2|SYR2|YDR297W|-|protein-coding	9.42	9.069	9.826	9.798	9.794	9.575	9.935	9.714	9.532	9.719	9.636	9.886
YNL308C	chrXIV	54122	55897	-	1774	1	KRI1|-|YNL308C|-|protein-coding	9.244	8.358	8.6	8.462	8.716	8.489	8.917	8.592	8.436	8.712	8.443	8.793
YDR337W	chrIV	1146319	1147179	+	859	1	MRPS28|-|YDR337W|-|protein-coding	8.87	8.803	8.635	8.718	8.801	8.819	8.647	8.649	8.709	8.645	8.649	8.69
YBR258C	chrII	729734	730162	-	427	1	SHG1|CPS15|YBR258C|-|protein-coding	6.157	6.113	6.333	6.453	6.343	6.405	6.26	6.531	6.581	6.152	6.426	6.649
YBR262C	chrII	735720	736040	-	319	1	MIC12|AIM5|FMP51|MCS12|YBR262C|-|protein-coding	8.427	8.336	8.424	8.547	8.463	8.372	8.416	8.521	8.367	8.376	8.432	8.405
YOR303W	chrXV	882899	884134	+	1234	1	CPA1|-|YOR303W|-|protein-coding	11.142	10.783	11.373	11.36	11.298	11.228	11.396	11.337	11.123	11.223	11.981	11.297
YMR182W-A	chrXIII	625811	625897	+	85	1	YMR182W-A|-|YMR182W-A|-|protein-coding	4.525	4.829	4.4	4.995	4.464	4.484	4.191	4.636	4.331	4.177	4.974	4.135
YKR099W	chrXI	635851	638286	+	2434	1	BAS1|-|YKR099W|-|protein-coding	8.346	8.234	8.423	8.419	8.346	8.35	8.69	8.329	8.266	8.222	8.691	8.436
YNL225C	chrXIV	222724	224469	-	1744	1	CNM67|-|YNL225C|-|protein-coding	7.112	7.163	6.937	7.064	6.962	7.017	6.939	7.015	7.039	6.976	7.087	6.961
YDR086C	chrIV	616928	617170	-	241	1	SSS1|-|YDR086C|-|protein-coding	7.925	7.37	8.137	7.938	8.245	8.064	8.221	7.979	8.016	8.024	7.947	8.079
YNR034W-A	chrXIV	692561	692857	+	295	1	EGO4|-|YNR034W-A|-|protein-coding	11.701	12.197	12.906	13.362	13.143	13.458	12.063	13.459	13.2	12.738	13.295	12.706
YDR369C	chrIV	1215016	1217580	-	2563	1	XRS2|-|YDR369C|-|protein-coding	7.32	7.508	7.162	7.204	7.206	7.351	7.031	7.221	7.467	7.269	7.178	7.17
YOR244W	chrXV	792531	793868	+	1336	1	ESA1|KAT5|TAS1|YOR244W|-|protein-coding	8.013	8.025	7.693	7.723	7.674	7.769	7.639	7.766	7.769	7.717	7.763	7.637
YLR392C	chrXII	904749	906305	-	1555	1	ART10|-|YLR392C|-|protein-coding	8.436	8.461	7.779	7.995	7.895	8.027	7.845	8.067	7.791	7.904	7.901	7.968
YGR121C	chrVII	731449	732927	-	1477	1	MEP1|AMT1|YGR121C|-|protein-coding	9.133	8.948	9.142	9.102	9.294	9.322	9.21	9.15	9.359	9.408	9.106	9.146
YDR104C	chrIV	661173	664910	-	3736	1	SPO71|-|YDR104C|-|protein-coding	8.059	8.427	7.532	7.596	7.457	7.478	7.522	7.494	7.59	7.548	7.579	7.56
YKL039W	chrXI	362622	364193	+	1570	1	PTM1|-|YKL039W|-|protein-coding	10.735	10.826	10.878	10.951	10.937	10.854	10.789	10.82	10.977	10.946	10.88	10.894
YER048C	chrV	246982	248157	-	1174	1	CAJ1|-|YER048C|-|protein-coding	9.735	9.647	9.236	9.274	9.285	9.352	9.224	9.212	9.249	9.295	9.185	9.248
YHL034C	chrVIII	33193	34077	-	883	1	SBP1|SSB1|SSBR1|YHL034C|-|protein-coding	11.59	11.487	10.915	10.964	10.823	10.948	10.884	10.924	10.934	10.875	10.888	10.913
YNL082W	chrXIV	473391	476012	+	2620	1	PMS1|-|YNL082W|-|protein-coding	7.025	7.249	6.906	6.903	6.898	7.056	7.242	7.009	6.981	7.012	6.983	6.993
YLR388W	chrXII	898651	898821	+	169	1	RPS29A|-|YLR388W|-|protein-coding	8.442	7.807	8.772	8.842	8.859	8.78	8.536	8.882	8.54	8.602	8.792	8.82
YNR041C	chrXIV	700541	701659	-	1117	1	COQ2|-|YNR041C|-|protein-coding	7.788	7.523	7.556	7.486	7.606	7.371	7.629	7.434	7.389	7.566	7.564	7.547
YKR051W	chrXI	530946	532202	+	1255	1	YKR051W|-|YKR051W|-|protein-coding	7.729	7.765	7.742	7.618	7.594	7.711	7.539	7.566	7.589	7.547	7.679	7.611
YOR114W	chrXV	537570	538454	+	883	1	YOR114W|-|YOR114W|-|protein-coding	5.782	6.025	6.152	6.361	6.131	6.292	5.961	6.261	6.212	6.087	6.517	6.474
YOL114C	chrXV	103317	103925	-	607	1	PTH4|-|YOL114C|-|protein-coding	3.811	3.909	3.592	3.734	3.5	3.632	3.698	3.842	3.891	3.773	3.666	3.819
YLR436C	chrXII	1007421	1011245	-	3823	1	ECM30|-|YLR436C|-|protein-coding	8.871	9.263	9.234	9.188	9.228	9.334	9.202	9.326	9.231	9.134	9.209	9.166
YNL297C	chrXIV	71673	76583	-	4909	1	MON2|YSL2|YNL297C|-|protein-coding	9.427	9.799	9.826	9.911	9.771	9.94	9.798	9.871	9.905	9.833	9.835	9.746
YKL145W	chrXI	174213	175616	+	1402	1	RPT1|CIM5|YTA3|YKL145W|-|protein-coding	11.042	11.134	9.919	9.928	9.959	10.124	9.832	9.883	10.268	10.2	9.88	9.779
YLR104W	chrXII	346585	346980	+	394	1	LCL2|-|YLR104W|-|protein-coding	8.196	7.857	7.6	7.601	8.326	8.231	7.826	7.684	8.177	8.263	7.589	7.666
YPR135W	chrXVI	799234	802017	+	2782	1	CTF4|CHL15|POB1|YPR135W|-|protein-coding	7.789	7.848	7.791	7.73	7.713	7.634	7.781	7.657	7.904	7.613	7.601	7.651
YEL032W	chrV	86937	89852	+	2914	1	MCM3|-|YEL032W|-|protein-coding	8.674	8.693	8.876	8.764	8.811	8.782	9.016	8.992	8.829	8.865	8.889	8.817
YDL130W-A	chrIV	229171	229431	+	259	1	STF1|AIS2|YDL130W-A|-|protein-coding	8.763	8.423	8.395	8.319	8.292	8.361	8.069	8.371	8.122	8.123	8.293	8.302
YDL098C	chrIV	284581	285165	-	583	1	SNU23|-|YDL098C|-|protein-coding	6.668	6.715	6.089	6.03	6.224	6.231	5.957	6.211	6.254	6.373	6.093	6.151
YBR182C-A	chrII	595361	595555	-	193	1	YBR182C-A|-|YBR182C-A|-|protein-coding	2.503	2.51	2.726	2.463	2.474	2.463	2.577	2.645	2.522	2.569	2.869	2.901
YJL180C	chrX	87583	88560	-	976	1	ATP12|-|YJL180C|-|protein-coding	8.351	8.399	8.018	7.941	7.98	8.141	7.981	7.969	7.923	7.921	7.863	7.932
YOR108W	chrXV	523027	524841	+	1813	1	LEU9|-|YOR108W|-|protein-coding	8.694	8.464	8.612	8.391	8.804	8.627	8.644	8.568	8.446	8.58	8.676	8.45
YAL034C	chrI	80710	81951	-	1240	1	FUN19|-|YAL034C|-|protein-coding	8.826	9.137	9.092	9.246	9.058	9.17	8.816	9.188	9.012	8.994	9.106	8.875
YDR085C	chrIV	614288	616150	-	1861	1	AFR1|-|YDR085C|-|protein-coding	8.327	8.581	9.6	9.637	9.359	9.421	9.331	9.528	9.42	9.225	9.558	9.418
YDR430C	chrIV	1325501	1328470	-	2968	1	CYM1|MOP112|YDR430C|-|protein-coding	9.316	9.581	8.756	8.805	8.632	8.837	8.739	8.786	8.876	8.852	8.791	8.793
YCR076C	chrIII	249293	250045	-	751	1	FUB1|-|YCR076C|-|protein-coding	8.319	8.226	8.101	8.248	8.202	8.052	7.912	8.118	8.223	8.13	8.205	8.273
YAL063C-A	chrI	22395	22685	-	289	1	YAL063C-A|-|YAL063C-A|-|protein-coding	2.36	2.335	2.484	2.586	2.206	2.146	2.137	2.289	2.178	2.315	2.463	2.735
YJR085C	chrX	585120	585437	-	316	1	YJR085C|-|YJR085C|-|protein-coding	9.778	9.359	9.483	9.407	9.653	9.375	9.39	9.464	9.387	9.381	9.443	9.54
YBR286W	chrII	774700	776313	+	1612	1	APE3|APY1|YBR286W|-|protein-coding	12.051	12.115	12.557	12.546	12.46	12.446	12.43	12.467	12.469	12.452	12.443	12.445
YHR122W	chrVIII	353625	354320	+	694	1	CIA2|-|YHR122W|-|protein-coding	7.914	7.714	7.667	7.433	7.643	7.573	7.547	7.577	7.498	7.581	7.995	7.64
YML061C	chrXIII	148953	151532	-	2578	1	PIF1|TST1|YML061C|-|protein-coding	7.362	7.549	7.403	7.416	7.344	7.472	7.469	7.568	7.363	7.325	7.582	7.384
YBR253W	chrII	723270	723635	+	364	1	SRB6|MED22|YBR253W|-|protein-coding	7.528	7.374	7.182	7.146	7.199	7.195	7.153	7.099	7.223	7.096	7.166	7.234
YMR283C	chrXIII	835326	836867	-	1540	1	RIT1|-|YMR283C|-|protein-coding	6.825	6.88	6.999	7.117	6.844	6.981	7.06	6.872	6.904	6.985	7.1	7.171
YML004C	chrXIII	261705	262685	-	979	1	GLO1|-|YML004C|-|protein-coding	10.461	10.551	10.171	10.194	10.07	10.163	9.904	10.082	10.022	9.986	10.098	9.963
YNR012W	chrXIV	647432	648937	+	1504	1	URK1|-|YNR012W|-|protein-coding	7.23	6.975	7.164	7.162	7.102	7.261	7.403	7.07	7.105	7.221	7.014	7.188
YFL030W	chrVI	76831	77988	+	1156	1	AGX1|-|YFL030W|-|protein-coding	11.059	10.958	10.529	10.479	10.404	10.232	10.315	10.471	10.384	10.334	10.421	10.349
YMR088C	chrXIII	443414	445102	-	1687	1	VBA1|-|YMR088C|-|protein-coding	9.277	9.27	9.56	9.555	9.636	9.536	9.55	9.453	9.662	9.751	9.505	9.576
YER177W	chrV	545611	546414	+	802	1	BMH1|APR6|YER177W|-|protein-coding	12.386	12.269	12.176	12.161	12.235	12.23	12.235	12.211	12.239	12.244	12.108	12.148
YMR011W	chrXIII	288079	289704	+	1624	1	HXT2|-|YMR011W|-|protein-coding	11.49	10.588	10.878	10.73	11.375	10.524	11.52	10.409	10.725	11.672	10.109	11.179
YLL007C	chrXII	134302	136299	-	1996	1	LMO1|-|YLL007C|-|protein-coding	7.318	7.676	7.627	7.658	7.548	7.726	7.524	7.7	7.57	7.477	7.794	7.695
YOL129W	chrXV	77560	78114	+	553	1	VPS68|-|YOL129W|-|protein-coding	8.935	8.797	8.892	8.912	8.91	8.763	8.718	8.77	8.874	8.896	8.793	8.884
YDR262W	chrIV	993134	993952	+	817	1	YDR262W|-|YDR262W|-|protein-coding	9.047	9.182	9.412	9.413	9.352	9.327	9.284	9.377	9.382	9.352	9.368	9.412
YHL007C	chrVIII	95118	97937	-	2818	1	STE20|-|YHL007C|-|protein-coding	9.918	10.135	10.315	10.301	10.283	10.358	10.37	10.293	10.3	10.316	10.305	10.35
YOL155W-A	chrXV	27084	27218	+	133	1	YOL155W-A|-|YOL155W-A|-|protein-coding	-1.407	-1.441	-1.437	-1.467	-1.466	-1.467	-1.469	-1.472	-1.47	-1.47	-1.461	-1.477
YLL063C	chrXII	14648	16072	-	1423	1	AYT1|-|YLL063C|-|protein-coding	6.073	6.135	5.966	5.838	5.821	5.97	6.034	6.047	5.996	5.942	6.19	6.035
YPR183W	chrXVI	900755	901558	+	802	1	DPM1|SED3|YPR183W|-|protein-coding	10.027	9.495	9.619	9.522	9.856	9.742	9.888	9.575	9.757	9.92	9.498	9.608
YJL024C	chrX	395931	396592	-	582	1	APS3|YKS7|YJL024C|-|protein-coding	7.865	7.865	7.228	7.324	7.228	7.234	7.362	7.196	7.379	7.303	7.357	7.244
YJL214W	chrX	26887	28596	+	1708	1	HXT8|-|YJL214W|-|protein-coding	5.697	5.964	6.445	6.541	6.558	6.505	6.565	6.528	6.458	6.631	6.418	6.497
YDR019C	chrIV	484163	485365	-	1201	1	GCV1|GSD1|YDR019C|-|protein-coding	7.687	7.785	7.706	7.586	7.596	7.542	7.66	7.628	7.347	7.356	7.98	7.49
YOL103W	chrXV	124001	125830	+	1828	1	ITR2|HRB612|YOL103W|-|protein-coding	10.18	10.323	9.788	9.824	9.932	9.863	9.811	9.775	9.916	10.032	9.789	9.777
YGR003W	chrVII	500132	502366	+	2233	1	CUL3|-|YGR003W|-|protein-coding	7.36	7.549	7.168	7.208	7.362	7.336	7.357	7.262	7.36	7.409	7.509	7.337
YHR201C	chrVIII	499950	501143	-	1192	1	PPX1|-|YHR201C|-|protein-coding	8.7	8.557	8.207	8.204	8.183	8.273	8.267	8.347	8.341	8.204	8.246	8.23
YGL173C	chrVII	175527	180113	-	4585	1	XRN1|DST2|KEM1|RAR5|SEP1|SKI1|YGL173C|-|protein-coding	11.212	11.606	10.935	11.018	10.957	11.191	10.917	11.076	11.131	11.061	10.985	10.847
YGR018C	chrVII	524365	524694	-	328	1	YGR018C|-|YGR018C|-|protein-coding	7.744	7.574	7.662	7.65	7.652	7.513	7.713	7.762	7.577	7.619	7.81	7.745
YGL130W	chrVII	266145	267524	+	1378	1	CEG1|-|YGL130W|-|protein-coding	8.534	8.472	8.055	7.965	7.884	8.155	8.023	8.089	8.06	8.043	8.059	7.985
YCL009C	chrIII	104619	105548	-	928	1	ILV6|-|YCL009C|-|protein-coding	11.102	10.573	11.319	11.068	11.386	11.052	11.345	11.146	10.918	11.287	11.344	11.272
YNL055C	chrXIV	517994	518845	-	850	1	POR1|OMP2|YNL055C|-|protein-coding	12.835	12.699	13.103	12.988	13.115	12.95	13.064	13.003	12.936	13.035	12.911	12.996
YMR315W	chrXIII	902800	903849	+	1048	1	YMR315W|-|YMR315W|-|protein-coding	10.193	10.153	10.576	10.629	10.728	10.699	10.63	10.564	10.734	10.693	10.637	10.581
YMR128W	chrXIII	523696	527499	+	3802	1	ECM16|DHR1|YMR128W|-|protein-coding	8.941	8.559	8.8	8.612	8.721	8.642	9.187	8.661	8.614	8.804	8.67	8.978
YMR013C	chrXIII	295179	296738	-	1558	1	SEC59|-|YMR013C|-|protein-coding	7.874	8.05	7.914	7.858	8.703	8.584	8.206	8.138	8.623	8.656	8.004	7.984
YMR289W	chrXIII	848685	849809	+	1123	1	ABZ2|-|YMR289W|-|protein-coding	8.113	8.043	7.902	7.984	7.852	7.872	8.02	7.881	7.875	7.841	7.95	7.867
YNL051W	chrXIV	532659	533870	+	1210	1	COG5|API4|COD4|YNL051W|-|protein-coding	8.123	8.343	7.944	8.178	7.94	7.988	7.865	7.957	7.989	7.84	7.723	7.92
YOR284W	chrXV	848478	849209	+	730	1	HUA2|-|YOR284W|-|protein-coding	5.764	5.949	5.967	6.187	5.943	6.132	6.158	5.965	6.183	6.103	6.179	6.229
YHR215W	chrVIII	552099	553502	+	1402	1	PHO12|PHO10|YHR215W|-|protein-coding	4.18	4.161	3.751	4.335	3.951	4.187	3.951	3.638	4.157	3.936	4.205	4.058
YDR313C	chrIV	1089219	1090079	-	859	1	PIB1|-|YDR313C|-|protein-coding	8.129	8.223	7.898	7.889	7.932	7.892	7.821	7.88	7.94	7.841	7.746	7.907
YJR112W-A	chrX	637790	638168	+	327	1	YJR112W-A|-|YJR112W-A|-|protein-coding	8.105	7.85	7.65	7.643	7.739	7.633	7.706	7.585	7.712	7.514	7.725	7.695
YJR099W	chrX	615576	616286	+	709	1	YUH1|-|YJR099W|-|protein-coding	7.701	7.662	7.139	7.292	7.1	7.013	7.212	7.212	7.109	6.855	7.109	7.127
YDR111C	chrIV	678241	679764	-	1522	1	ALT2|-|YDR111C|-|protein-coding	8.051	7.956	7.82	7.897	7.657	7.401	7.882	7.792	7.515	7.717	7.746	7.952
YDR248C	chrIV	957758	958339	-	580	1	YDR248C|-|YDR248C|-|protein-coding	7.892	7.684	7.538	7.778	7.727	7.587	7.533	7.611	7.597	7.593	7.697	7.759
YMR096W	chrXIII	458408	459301	+	892	1	SNZ1|-|YMR096W|-|protein-coding	8.387	7.75	7.196	7.098	6.893	6.904	7.04	6.918	7.057	7.039	7.652	6.777
YNL175C	chrXIV	307401	308612	-	1210	1	NOP13|-|YNL175C|-|protein-coding	8.199	7.601	7.938	7.804	7.876	7.684	8.096	7.771	7.695	7.858	7.661	7.984
YPR141C	chrXVI	815734	817923	-	2188	1	KAR3|OSR11|YPR141C|-|protein-coding	6.645	6.804	6.74	6.782	6.701	6.702	6.832	6.678	6.902	6.804	6.645	6.794
YIR007W	chrIX	370704	372998	+	2293	1	EGH1|-|YIR007W|-|protein-coding	7.632	7.838	7.739	7.847	7.75	7.961	7.631	7.807	7.874	7.637	7.899	7.577
YER070W	chrV	298950	301616	+	2665	1	RNR1|CRT7|RIR1|SDS12|YER070W|-|protein-coding	9.172	9.037	9.844	9.784	9.545	9.619	10.105	9.885	9.612	9.621	9.776	9.985
YKR060W	chrXI	556518	557342	+	823	1	UTP30|-|YKR060W|-|protein-coding	6.567	6.377	6.526	6.162	6.504	6.415	6.653	6.461	6.535	6.582	6.197	6.547
YDR163W	chrIV	781423	781950	+	526	1	CWC15|-|YDR163W|-|protein-coding	7.317	6.985	6.846	6.735	6.874	6.911	6.738	6.772	6.854	6.665	6.83	6.84
YPR036W	chrXVI	643836	645272	+	1435	1	VMA13|CLS11|YPR036W|-|protein-coding	10.77	10.538	10.85	10.793	10.741	10.698	10.805	10.793	10.68	10.704	10.871	10.716
YGL181W	chrVII	157906	159096	+	1189	1	GTS1|FHT1|LSR1|YGL181W|-|protein-coding	8.881	8.949	8.519	8.624	8.477	8.618	8.519	8.485	8.626	8.548	8.623	8.542
YFL038C	chrVI	55366	55986	-	619	1	YPT1|-|YFL038C|-|protein-coding	10.546	10.27	9.966	9.925	9.948	9.881	9.904	9.933	9.886	9.888	9.813	9.848
YDR294C	chrIV	1050459	1052228	-	1768	1	DPL1|BST1|YDR294C|-|protein-coding	10.807	10.741	10.184	10.162	10.218	10.106	10.171	10.086	10.182	10.305	10.18	10.169
YMR209C	chrXIII	685911	687284	-	1372	1	YMR209C|-|YMR209C|-|protein-coding	8.145	8.021	7.988	8.055	8.256	8.225	8.148	8.053	8.293	8.299	8.074	8.136
YLL051C	chrXII	37333	39471	-	2137	1	FRE6|-|YLL051C|-|protein-coding	8.395	8.679	8.768	8.726	8.66	8.619	8.909	8.73	8.629	8.838	8.754	8.821
YKR085C	chrXI	599094	599681	-	586	1	MRPL20|-|YKR085C|-|protein-coding	8.71	8.673	8.642	8.772	8.832	8.765	8.772	8.947	8.951	8.835	8.9	8.975
YMR009W	chrXIII	284102	284641	+	538	1	ADI1|-|YMR009W|-|protein-coding	8.333	8.252	7.311	7.445	7.419	7.372	7.486	7.061	7.469	7.525	7.413	7.408
YPL186C	chrXVI	194512	195426	-	913	1	UIP4|-|YPL186C|-|protein-coding	8.92	9.014	9.11	9.152	8.779	8.823	8.376	9.031	8.683	8.466	8.833	8.653
YGL081W	chrVII	357377	358339	+	961	1	YGL081W|-|YGL081W|-|protein-coding	4.321	4.561	4.006	4.181	4.086	4.263	4.167	4.43	4.163	4.228	4.082	4.239
YGR289C	chrVII	1073963	1075813	-	1849	1	MAL11|AGT1|YGR289C|-|protein-coding	8.637	8.811	9.335	9.287	9.141	9.081	8.981	9.231	8.962	8.92	9.132	9.048
YKL047W	chrXI	349463	351013	+	1549	1	ANR2|-|YKL047W|-|protein-coding	7.573	7.737	7.514	7.708	7.667	7.621	7.685	7.781	7.742	7.615	7.753	7.624
YHL048W	chrVIII	6401	7546	+	1144	1	COS8|-|YHL048W|-|protein-coding	7.591	7.489	7.787	7.488	7.978	7.845	7.497	7.469	7.847	8.052	7.27	7.621
YAR010C	chrI	164544	165866	-	1321	1	YAR010C|-|YAR010C|-|protein-coding	-1.729	-1.729	-1.725	-1.686	-1.72	-1.686	-1.723	-1.726	-1.689	-1.723	-1.715	-1.734
YKR101W	chrXI	640540	642504	+	1963	1	SIR1|-|YKR101W|-|protein-coding	6.633	6.376	6.271	6.236	6.6	6.363	6.39	6.263	6.374	6.354	6.497	6.202
YNL206C	chrXIV	256788	258155	-	1366	1	RTT106|-|YNL206C|-|protein-coding	8.433	8.297	8.264	8.239	8.272	8.377	8.198	8.094	8.345	8.151	8.213	8.27
YDR017C	chrIV	479115	482267	-	3151	1	KCS1|-|YDR017C|-|protein-coding	8.872	9.087	8.976	8.823	8.931	9.03	9.012	8.907	8.962	8.991	8.798	8.883
YCL039W	chrIII	52645	54882	+	2236	1	GID7|MOH2|YCL039W|-|protein-coding	8.804	9.085	8.855	8.719	8.655	8.73	8.698	8.763	8.627	8.664	8.835	8.643
YMR180C	chrXIII	622251	623213	-	961	1	CTL1|CTH1|YMR180C|-|protein-coding	7.515	7.492	7.492	7.495	7.488	7.39	7.312	7.4	7.287	7.247	7.627	7.663
YBR168W	chrII	572371	573612	+	1240	1	PEX32|-|YBR168W|-|protein-coding	7.608	7.792	7.797	7.917	7.886	7.96	7.731	7.844	8.017	7.898	7.926	7.949
Q0055	chrM	13818	18830	+	2562	1	AI2|-|Q0055|-|protein-coding	8.888	9.65	9.792	10.055	9.668	9.979	9.456	9.882	9.98	9.748	10.012	9.657
YAL032C	chrI	83335	84474	-	1138	1	PRP45|FUN20|YAL032C|-|protein-coding	7.471	7.378	7.319	7.393	7.334	7.488	7.281	7.295	7.446	7.305	7.262	7.281
YNL201C	chrXIV	260627	263203	-	2575	1	PSY2|-|YNL201C|-|protein-coding	8.588	8.645	8.718	8.703	8.647	8.667	8.737	8.723	8.643	8.694	8.626	8.643
YMR115W	chrXIII	497704	499209	+	1504	1	MGR3|FMP24|YMR115W|-|protein-coding	8.819	9.054	8.22	8.421	8.272	8.353	8.073	8.197	8.294	8.321	8.264	8.16
YLR181C	chrXII	516678	517670	-	991	1	VTA1|-|YLR181C|-|protein-coding	7.519	7.494	7.306	7.432	7.359	7.415	7.326	7.393	7.459	7.314	7.331	7.364
YBR097W	chrII	436951	441315	+	4363	1	VPS15|GRD8|VAC4|VPL19|VPS40|VPT15|YBR097W|-|protein-coding	7.962	8.382	8.156	8.207	8.181	8.307	8.082	8.42	8.428	8.347	8.265	8.254
YFL054C	chrVI	20847	22787	-	1939	1	AQY3|-|YFL054C|-|protein-coding	9.247	9.483	9.725	9.895	9.707	9.651	9.619	9.769	9.635	9.551	9.612	9.709
YDR419W	chrIV	1303174	1305072	+	1897	1	RAD30|DBH1|YDR419W|-|protein-coding	7.605	7.755	7.552	7.574	7.558	7.601	7.589	7.598	7.446	7.414	7.672	7.679
YNR035C	chrXIV	693019	694047	-	1027	1	ARC35|END9|YNR035C|-|protein-coding	10.043	10.122	10.092	10.14	10.096	10.107	10.102	10.019	10.066	10.063	10.043	10.125
YDL159W-A	chrIV	172182	172313	+	130	1	YDL159W-A|YDL159W-B|YDL159W-A|-|protein-coding	0	0	0	0	0	0	0	0	0	0	0	0
YDR114C	chrIV	681924	682226	-	301	1	YDR114C|-|YDR114C|-|protein-coding	2.997	3.5	2.979	3.3	2.906	3.431	3.198	3.347	2.993	3.151	3.348	2.944
YNR027W	chrXIV	674923	675876	+	952	1	BUD17|-|YNR027W|-|protein-coding	7.927	7.549	7.613	7.473	7.624	7.519	7.744	7.474	7.534	7.598	7.504	7.49
YFR021W	chrVI	194812	196314	+	1501	1	ATG18|AUT10|CVT18|NMR1|SVP1|YFR021W|-|protein-coding	8.417	8.423	8.332	8.42	8.405	8.263	8.309	8.325	8.29	8.319	8.253	8.304
YLL049W	chrXII	40666	41205	+	538	1	LDB18|-|YLL049W|-|protein-coding	7.28	7.055	7.24	7.395	7.278	7.341	7.268	7.39	7.384	7.276	7.435	7.571
YDL072C	chrIV	329836	330447	-	610	1	YET3|-|YDL072C|-|protein-coding	10.115	10.066	10.312	10.258	10.175	10.085	10.083	10.066	10.147	10.192	10.214	10.24
YLR260W	chrXII	665844	667907	+	2062	1	LCB5|-|YLR260W|-|protein-coding	8.28	8.301	7.393	7.51	7.61	7.55	7.38	7.347	7.644	7.509	7.369	7.305
YGL159W	chrVII	202721	203833	+	1111	1	YGL159W|-|YGL159W|-|protein-coding	6.732	6.706	6.691	6.596	6.636	6.568	6.644	6.711	6.716	6.706	6.701	6.748
YLR264W	chrXII	673131	673334	+	202	1	RPS28B|RPS33B|YLR264W|-|protein-coding	5.109	4.501	5.015	4.996	4.97	4.954	5.074	5.094	4.806	5.339	5.201	5.166
YOR274W	chrXV	837674	838960	+	1285	1	MOD5|-|YOR274W|-|protein-coding	7.606	7.397	7.438	7.379	7.618	7.533	7.549	7.461	7.432	7.524	7.333	7.644
YJR032W	chrX	491081	492262	+	1180	1	CPR7|-|YJR032W|-|protein-coding	7.313	7.293	7.142	7.203	7.293	7.233	7.494	7.18	7.317	7.348	7.242	7.312
YCL019W	chrIII	85102	90415	+	5310	1	YCL019W|-|YCL019W|-|protein-coding	5.042	5.733	5.687	5.753	5.921	6.283	5.893	5.96	6.058	5.879	5.702	5.745
YIL162W	chrIX	37385	38983	+	1597	1	SUC2|-|YIL162W|-|protein-coding	13.661	13.97	14.408	14.35	14.486	14.424	14.363	14.069	14.479	14.621	14.044	14.38
YOR124C	chrXV	554824	558642	-	3817	1	UBP2|-|YOR124C|-|protein-coding	9.541	9.934	9.564	9.613	9.374	9.616	9.336	9.612	9.645	9.497	9.644	9.368
YER060W-A	chrV	276572	278164	+	1591	1	FCY22|-|YER060W-A|-|protein-coding	6.556	6.87	6.584	6.65	6.519	6.708	6.794	6.867	6.886	6.666	6.869	6.632
YLR157W-E	chrXII	481873	482037	+	163	1	YLR157W-E|YLR157W-B|YLR157W-C|YLR157W-E|-|protein-coding	0	0	0	0	0	0	0	0	0	0	0	0
YEL059C-A	chrV	42400	42624	-	223	1	SOM1|-|YEL059C-A|-|protein-coding	6.718	5.931	5.859	6.091	6.26	6.067	6.024	5.976	5.825	6.043	5.764	6.012
YKL139W	chrXI	182958	184544	+	1585	1	CTK1|-|YKL139W|-|protein-coding	8.136	8.503	7.634	7.79	7.675	7.863	7.811	7.708	7.856	7.782	7.764	7.931
YIR020C	chrIX	394255	394557	-	301	1	YIR020C|-|YIR020C|-|protein-coding	4.4	4.608	4.912	4.869	4.802	4.649	4.67	4.697	4.812	4.755	4.886	4.594
YFL029C	chrVI	78055	79161	-	1105	1	CAK1|CIV1|YFL029C|-|protein-coding	8.15	8.093	7.329	7.448	7.318	7.285	7.233	7.327	7.434	7.257	7.372	7.27
YNL124W	chrXIV	392892	394370	+	1477	1	NAF1|-|YNL124W|-|protein-coding	8.066	7.646	7.711	7.469	7.677	7.622	7.935	7.48	7.519	7.804	7.662	7.803
YPL054W	chrXVI	455759	456664	+	904	1	LEE1|-|YPL054W|-|protein-coding	7.406	7.769	7.708	7.563	7.447	7.468	7.289	7.589	7.474	7.358	7.632	7.467
YMR275C	chrXIII	815651	818581	-	2929	1	BUL1|DAG1|RDS1|SMM2|YMR275C|-|protein-coding	9.837	10.195	8.812	8.841	8.776	8.89	8.904	8.83	8.924	8.842	8.901	8.804
YML099C	chrXIII	74398	77040	-	2641	1	ARG81|ARGR2|YML099C|-|protein-coding	8.011	8.122	7.821	7.794	7.959	7.887	7.789	7.799	7.975	7.817	8.063	7.83
YBR233W	chrII	683428	684669	+	1240	1	PBP2|HEK1|YBR233W|-|protein-coding	7.627	7.581	7.066	7.075	7.451	7.335	7.369	7.075	7.461	7.553	7.045	7.141
YER044C-A	chrV	238460	239774	-	1224	1	MEI4|-|YER044C-A|-|protein-coding	4.238	4.485	4.323	4.311	4.316	4.109	4.215	4.256	4.185	4.392	4.248	4.472
YGL260W	chrVII	6860	7090	+	229	1	YGL260W|-|YGL260W|-|protein-coding	0	0	0	0	0	0	0	0	0	0	0	0
YLR031W	chrXII	204225	204785	+	559	1	YLR031W|-|YLR031W|-|protein-coding	4.756	4.732	4.614	4.474	4.795	4.526	4.663	4.55	4.563	4.489	4.474	4.692
YDR045C	chrIV	547978	548310	-	331	1	RPC11|-|YDR045C|-|protein-coding	6.332	6.164	6.261	6.289	6.284	6.225	6.232	6.307	6.33	6.246	6.159	6.502
YOL013W-A	chrXV	301047	301238	+	190	1	YOL013W-A|YOL013W-B|YOL013W-A|-|protein-coding	1.122	1.001	1.057	1.177	1.023	1.074	1.067	1.142	1.244	1.013	1.281	1.202
YPL124W	chrXVI	316755	317516	+	760	1	SPC29|LPH3|NIP29|YPL124W|-|protein-coding	5.722	5.719	5.624	5.654	5.397	5.624	5.49	5.627	5.575	5.569	5.624	5.637
YDR292C	chrIV	1043146	1045011	-	1864	1	SRP101|-|YDR292C|-|protein-coding	9.341	9.285	9.241	9.258	9.308	9.346	9.341	9.288	9.286	9.274	9.117	9.225
YOR293W	chrXV	867098	867852	+	315	1	RPS10A|-|YOR293W|-|protein-coding	10.783	10.127	11.051	11.159	11.38	11.208	11.214	11.251	11.096	11.296	11.245	11.415
YPR120C	chrXVI	773875	775182	-	1306	1	CLB5|-|YPR120C|-|protein-coding	6.66	6.6	6.641	6.586	6.689	6.712	6.759	6.57	6.72	6.599	6.68	6.706
YHL015W	chrVIII	75412	75777	+	364	1	RPS20|URP2|YHL015W|-|protein-coding	11.306	10.642	11.633	11.513	11.741	11.609	11.62	11.574	11.477	11.582	11.465	11.631
YOR047C	chrXV	416347	417681	-	1333	1	STD1|MSN3|SFS3|YOR047C|-|protein-coding	6.979	7.009	6.941	6.885	7.227	6.884	7.426	7.103	7.021	7.279	7.113	7.237
YHR096C	chrVIII	294669	296447	-	1777	1	HXT5|-|YHR096C|-|protein-coding	7.357	7.882	8.221	8.311	7.902	7.809	7.711	8.029	8.155	7.997	8.151	7.858
YJL174W	chrX	95092	95922	+	829	1	KRE9|-|YJL174W|-|protein-coding	10.155	10.052	10.47	10.387	10.405	10.207	10.399	10.263	10.333	10.399	10.31	10.438
YMR137C	chrXIII	542978	544963	-	1984	1	PSO2|SNM1|YMR137C|-|protein-coding	7.097	7.202	6.884	7.025	6.963	6.948	7.041	6.994	7.089	6.873	7.004	7.169
YOR341W	chrXV	960987	965981	+	4993	1	RPA190|RRN1|YOR341W|-|protein-coding	9.637	9.499	9.902	9.859	9.942	9.997	10.244	10.052	9.935	10.084	9.866	10.036
YOR313C	chrXV	901858	902874	-	1015	1	SPS4|-|YOR313C|-|protein-coding	5.118	5.306	5.654	5.737	5.929	5.95	5.674	6.026	5.995	5.8	5.619	5.61
YBR135W	chrII	504854	505306	+	451	1	CKS1|-|YBR135W|-|protein-coding	7.216	6.746	6.916	6.629	7.318	6.956	7.177	6.844	7.042	7.122	6.725	6.952
YIL009W	chrIX	339344	341428	+	2083	1	FAA3|-|YIL009W|-|protein-coding	7.977	7.969	8.575	8.474	8.459	8.22	8.667	8.551	8.236	8.392	8.449	8.553
YER109C	chrV	375215	377614	-	2398	1	FLO8|PHD5|STA10|YER108C|YER109C|-|pseudo	7.77	7.958	8.183	8.092	8.303	8.312	8.266	8.355	8.224	8.252	8.273	8.209
YNL110C	chrXIV	417826	418488	-	661	1	NOP15|-|YNL110C|-|protein-coding	8.155	7.344	7.461	7.264	7.753	7.521	7.784	7.322	7.365	7.55	7.356	7.603
YBR244W	chrII	707528	708016	+	487	1	GPX2|AMI1|YBR244W|-|protein-coding	7.659	7.193	6.565	6.455	6.633	6.657	6.564	6.59	6.683	6.859	6.789	6.754
YKR091W	chrXI	611525	612265	+	739	1	SRL3|WHI7|YKR091W|-|protein-coding	7.151	7.23	8.179	8.354	7.862	7.968	8.216	8.149	7.931	7.907	8.52	8.317
YBR182C	chrII	593506	594864	-	1357	1	SMP1|-|YBR182C|-|protein-coding	6.901	6.952	7.551	7.484	7.264	7.587	7.695	7.454	7.518	7.536	7.629	7.572
YGL238W	chrVII	49552	52434	+	2881	1	CSE1|KAP109|YGL238W|-|protein-coding	9.937	10.296	9.641	9.602	9.546	9.709	9.695	9.631	9.719	9.684	9.742	9.597
YDR077W	chrIV	600793	601809	+	1015	1	SED1|-|YDR077W|-|protein-coding	14.44	14.835	15.657	15.624	15.175	15.08	15.375	15.426	15.058	15.047	15.54	15.542
YMR298W	chrXIII	863819	864271	+	451	1	LIP1|-|YMR298W|-|protein-coding	8.671	8.432	8.483	8.575	8.531	8.381	8.406	8.427	8.404	8.46	8.334	8.456
YGL092W	chrVII	337906	341859	+	3952	1	NUP145|RAT10|YGL092W|-|protein-coding	9.536	9.729	9.832	9.756	9.748	9.891	9.871	9.881	9.812	9.708	9.797	9.831
YLR265C	chrXII	674427	675455	-	1027	1	NEJ1|LIF2|YLR265C|-|protein-coding	6.478	6.37	6.546	6.579	6.739	6.534	6.475	6.516	6.434	6.491	6.679	6.488
YKL179C	chrXI	110464	112503	-	2038	1	COY1|-|YKL179C|-|protein-coding	8.116	8.296	8.191	8.253	8.325	8.445	8.236	8.222	8.545	8.341	8.335	8.311
YNL284C-A	chrXIV	100910	102232	-	1321	1	YNL284C-A|-|YNL284C-A|-|protein-coding	5.593	5.569	5.302	5.422	5.431	5.354	5.441	5.385	5.534	5.326	5.533	5.132
YOL054W	chrXV	228614	229834	+	1219	1	PSH1|-|YOL054W|-|protein-coding	7.863	7.554	6.743	6.94	6.945	6.862	6.926	7.033	7.03	6.919	6.884	6.91
YJR002W	chrX	438865	440646	+	1780	1	MPP10|-|YJR002W|-|protein-coding	8.706	8.323	8.618	8.517	8.599	8.64	8.786	8.492	8.602	8.63	8.436	8.7
YBR268W	chrII	741299	741616	+	316	1	MRPL37|-|YBR268W|-|protein-coding	7.657	7.022	7.229	7.087	7.16	7.073	7.181	7.158	7.055	7.05	6.839	7.124
YCR081W	chrIII	254371	258654	+	4282	1	SRB8|GIG1|MED12|NUT6|SSN5|YCR080W|YCR081W|-|protein-coding	7.572	8.229	7.849	7.933	7.885	8.079	8.008	8.002	8.12	8.153	8.02	7.963
YHR108W	chrVIII	328303	330060	+	1756	1	GGA2|-|YHR108W|-|protein-coding	8.915	8.974	9.011	8.954	9.048	9.005	9.048	9.003	9.036	9.065	8.97	8.979
YOR092W	chrXV	495127	496968	+	1840	1	ECM3|YOR3165W|YOR092W|-|protein-coding	8.909	9.141	9.353	9.387	9.153	9.204	9.206	9.25	9.221	9.194	9.257	9.248
YNL086W	chrXIV	466334	466642	+	307	1	SNN1|-|YNL086W|-|protein-coding	5.99	5.513	5.569	5.399	5.573	5.327	5.274	5.371	5.2	5.337	5.498	5.518
YDR345C	chrIV	1162957	1164660	-	1702	1	HXT3|-|YDR345C|-|protein-coding	7.741	7.66	7.791	7.798	7.95	7.719	8.056	7.785	7.72	7.923	7.93	7.939
YFR036W	chrVI	226963	227337	+	373	1	CDC26|HIT3|SCD26|YFR036W|-|protein-coding	5.45	5.435	5.266	5.106	4.971	5.162	5.243	5.15	5.12	5.087	4.857	5.094
YDR391C	chrIV	1257358	1258056	-	697	1	YDR391C|-|YDR391C|-|protein-coding	8.174	7.929	7.61	7.524	7.51	7.39	7.342	7.503	7.435	7.608	7.409	7.35
YPL140C	chrXVI	287514	289034	-	1519	1	MKK2|LPI6|SSP33|YPL140C|-|protein-coding	7.659	7.635	7.772	7.846	7.801	7.802	7.737	7.672	7.607	7.55	7.873	7.703
YOR329C	chrXV	936731	939349	-	2617	1	SCD5|FTB1|SCD7|YOR329C|-|protein-coding	8.832	9.3	9.169	9.135	9.162	9.151	9.101	9.203	9.096	9.068	9.131	9.1
YOL133W	chrXV	70325	70690	+	364	1	HRT1|HRT2|RBX1|ROC1|YOL133W|-|protein-coding	6.666	6.58	6.136	6.044	5.863	6.055	6.096	5.945	6.188	6.049	6.202	6.081
YFR019W	chrVI	184502	191338	+	6835	1	FAB1|SVL7|YFR019W|-|protein-coding	9.564	9.897	9.869	10.003	9.744	9.883	10.017	10.008	9.86	9.763	10.124	9.83
YCL005W-A	chrIII	107023	107417	+	218	1	VMA9|CWH36|LDB10|YCL005W-A|-|protein-coding	9.124	8.55	8.788	8.704	8.703	8.456	8.626	8.606	8.382	8.588	8.703	8.7
YPL230W	chrXVI	115312	116487	+	1174	1	USV1|NSF1|YPL230W|-|protein-coding	11.292	11.664	12.062	12.143	11.596	11.629	11.393	11.888	11.383	11.309	11.755	11.693
YOL125W	chrXV	83834	85264	+	1429	1	TRM13|-|YOL125W|-|protein-coding	7.713	7.472	7.712	7.376	7.624	7.463	7.722	7.474	7.402	7.536	7.491	7.563
YLL031C	chrXII	77152	80205	-	3052	1	GPI13|MPC1|YLL031C|-|protein-coding	9.467	9.902	9.756	9.777	9.849	9.87	9.707	9.75	9.932	9.859	9.724	9.724
YNL040W	chrXIV	553380	554750	+	1369	1	YNL040W|-|YNL040W|-|protein-coding	8.855	8.897	9.028	8.888	8.933	8.956	8.876	8.978	8.992	8.898	8.952	8.85
YMR291W	chrXIII	852630	854390	+	1759	1	TDA1|-|YMR291W|-|protein-coding	9.57	9.837	10.562	10.626	10.472	10.634	10.385	10.616	10.595	10.44	10.596	10.537
YOR383C	chrXV	1060441	1061055	-	613	1	FIT3|-|YOR383C|-|protein-coding	8.154	8.092	8.142	8.141	7.979	7.817	8.082	8.065	7.806	7.824	7.896	7.793
YJL129C	chrX	173599	177306	-	3706	1	TRK1|-|YJL129C|-|protein-coding	9.914	9.957	9.874	9.868	10.011	10.024	9.919	9.925	10.071	10.109	9.815	9.925
YNL291C	chrXIV	84169	85815	-	1645	1	MID1|-|YNL291C|-|protein-coding	8.606	8.609	8.747	8.726	8.946	8.851	8.88	8.807	8.848	9.07	8.726	8.862
YER183C	chrV	553334	553969	-	634	1	FAU1|-|YER183C|-|protein-coding	7.586	7.43	7.374	7.298	7.452	7.365	7.292	7.209	7.39	7.443	7.23	7.443
YLR288C	chrXII	713480	714904	-	1423	1	MEC3|PIP3|PSO9|YLR288C|-|protein-coding	6.736	6.803	6.634	6.627	6.603	6.816	6.559	6.78	6.685	6.614	6.706	6.689
YPR155C	chrXVI	835563	837413	-	1849	1	NCA2|-|YPR155C|-|protein-coding	8.271	8.537	8.469	8.493	8.253	8.296	8.233	8.473	8.368	8.211	8.4	8.355
YLR353W	chrXII	834352	836163	+	1810	1	BUD8|-|YLR353W|-|protein-coding	7.687	7.763	8.126	8.234	8.074	8.126	8.268	8.158	8.114	8.086	8.34	8.182
YNL161W	chrXIV	332597	334867	+	2269	1	CBK1|-|YNL161W|-|protein-coding	8.721	9.029	8.908	8.957	9.036	9.095	9.075	9.015	9.14	9.043	9.022	8.992
YIL026C	chrIX	304477	307929	-	3451	1	IRR1|SCC3|YIL026C|-|protein-coding	7.791	8.127	8.144	8.083	7.88	7.952	8.053	8.057	7.997	7.982	8.065	8.203
YKR084C	chrXI	597055	598890	-	1834	1	HBS1|-|YKR084C|-|protein-coding	8.526	8.689	8.291	8.289	8.432	8.409	8.329	8.3	8.527	8.462	8.349	8.345
YDR089W	chrIV	622112	624721	+	2608	1	YDR089W|-|YDR089W|-|protein-coding	6.638	6.965	6.85	7.103	6.769	6.967	6.935	6.961	6.895	6.894	7.329	6.912
YOR192C-C	chrXV	703988	704224	-	235	1	YOR192C-C|-|YOR192C-C|-|protein-coding	3.555	3.275	3.485	3.356	3.66	3.355	3.435	3.467	3.799	3.549	3.504	3.296
YFL044C	chrVI	44655	45560	-	904	1	OTU1|-|YFL044C|-|protein-coding	8.555	8.846	7.86	7.852	7.797	7.916	7.854	7.792	8.046	7.999	7.807	7.791
YPR080W	chrXVI	700594	701970	+	1375	1	TEF1|-|YPR080W|-|protein-coding	11.3	10.679	11.361	11.21	11.339	11.201	11.394	11.29	11.095	11.303	11.129	11.278
YJL092W	chrX	257423	260947	+	3523	1	SRS2|HPR5|YJL092W|-|protein-coding	8.712	8.998	9.041	8.987	9.125	9.083	9.112	9.102	9.014	9.036	9.101	9.008
YDL161W	chrIV	167714	169078	+	1363	1	ENT1|-|YDL161W|-|protein-coding	8.374	8.397	8.154	8.222	8.175	8.14	8.221	8.208	8.224	8.043	8.153	8.159
YER042W	chrV	234937	235491	+	553	1	MXR1|-|YER042W|-|protein-coding	8.444	8.477	6.859	6.878	7.055	7.018	6.829	6.819	7.282	7.099	7.214	6.73
YPL095C	chrXVI	368071	369441	-	1369	1	EEB1|-|YPL095C|-|protein-coding	7.94	7.817	8.707	8.895	8.396	8.205	8.519	8.587	8.712	8.654	9.124	9.053
YML006C	chrXIII	256092	258416	-	2323	1	GIS4|-|YML006C|-|protein-coding	8.464	8.658	8.553	8.554	8.666	8.669	8.681	8.689	8.651	8.623	8.465	8.596
YDL167C	chrIV	160995	163154	-	2158	1	NRP1|-|YDL167C|-|protein-coding	7.976	7.557	7.852	7.737	7.98	7.941	8.093	7.902	7.922	7.968	7.888	8.07
YOL156W	chrXV	25273	26976	+	1702	1	HXT11|LGT3|YOL156W|-|protein-coding	6.603	6.858	5.259	5.177	5.959	5.934	5.436	5.612	5.863	6.091	5.399	5.109
YNL214W	chrXIV	245617	246216	+	598	1	PEX17|PAS9|YNL214W|-|protein-coding	6.752	6.674	6.332	6.409	6.418	6.528	6.273	6.408	6.275	6.424	6.511	6.148
YNL238W	chrXIV	202428	204872	+	2443	1	KEX2|QDS1|SRB1|VMA45|YNL238W|-|protein-coding	9.497	9.654	9.844	9.928	9.955	9.993	9.854	9.895	9.988	9.96	9.867	9.826
YMR164C	chrXIII	587274	589550	-	2275	1	MSS11|-|YMR164C|-|protein-coding	7.671	8.21	7.928	7.849	7.766	8.041	7.94	7.867	8.039	8.019	7.841	7.826
YMR176W	chrXIII	611740	615975	+	4234	1	ECM5|-|YMR176W|-|protein-coding	9.05	9.414	9.03	9.073	9.058	9.192	8.985	9.103	9.062	9.05	9.248	9.011
YPL058C	chrXVI	445842	450377	-	4534	1	PDR12|-|YPL058C|-|protein-coding	8.856	9.168	9.549	9.474	9.413	9.398	9.568	9.443	9.446	9.467	10.053	9.567
YNR028W	chrXIV	676177	677103	+	925	1	CPR8|-|YNR028W|-|protein-coding	8.388	8.368	8.564	8.52	8.61	8.516	8.542	8.61	8.46	8.482	8.477	8.623
YGR053C	chrVII	594986	595837	-	850	1	YGR053C|-|YGR053C|-|protein-coding	6.745	6.769	6.293	6.472	6.341	6.386	6.007	6.259	6.499	6.162	6.46	6.461
YJR042W	chrX	514055	516289	+	2233	1	NUP85|RAT9|YJR042W|-|protein-coding	8.625	8.706	8.479	8.573	8.588	8.587	8.719	8.681	8.625	8.662	8.672	8.461
YDL076C	chrIV	320668	321552	-	883	1	RXT3|-|YDL076C|-|protein-coding	7.194	7.084	7.337	7.382	7.244	7.106	7.194	7.347	7.085	7.205	7.344	7.396
YLR046C	chrXII	238001	238813	-	811	1	YLR046C|-|YLR046C|-|protein-coding	7.23	7.297	7.073	7.111	7.221	6.981	6.94	7.035	7.14	7.296	7.033	7.061
YJL103C	chrX	229025	230881	-	1855	1	GSM1|-|YJL103C|-|protein-coding	8.567	9.008	8.904	8.995	8.842	8.969	8.777	8.928	8.934	8.859	8.845	8.837
YGR041W	chrVII	577487	579130	+	1642	1	BUD9|-|YGR041W|-|protein-coding	7.864	7.83	8.496	8.483	8.431	8.406	8.441	8.629	8.302	8.266	8.459	8.379
YMR255W	chrXIII	778001	778567	+	565	1	GFD1|-|YMR255W|-|protein-coding	7.875	7.51	7.118	7.131	6.986	7.186	6.89	7.158	7.048	7.085	6.844	6.926
YLR243W	chrXII	624203	625021	+	817	1	GPN3|-|YLR243W|-|protein-coding	7.685	7.317	7.316	7.146	7.255	7.272	7.301	7.066	7.261	7.194	7.054	7.18
YPL183C	chrXVI	199495	202536	-	3040	1	RTT10|ERE2|TRM734|YPL183C|-|protein-coding	8.769	8.639	8.844	8.678	8.754	8.578	9.048	8.735	8.559	8.796	8.64	8.815
YFL052W	chrVI	28232	29629	+	1396	1	ZNF1|-|YFL052W|-|protein-coding	7.716	8.215	8.919	8.797	8.541	8.641	8.532	8.712	8.488	8.421	8.544	8.537
YIL133C	chrIX	98527	99416	-	597	1	RPL16A|RPL13|YIL133C|-|protein-coding	10.839	10.205	11.105	10.928	11.176	10.925	11.206	10.939	10.868	11.101	10.921	11.09
YGR230W	chrVII	951894	952307	+	412	1	BNS1|-|YGR230W|-|protein-coding	6.598	6.384	6.524	6.564	6.606	6.341	6.583	6.557	6.357	6.442	6.518	6.69
YDR179W-A	chrIV	819433	820824	+	1390	1	NVJ3|-|YDR179W-A|-|protein-coding	6.671	6.859	6.698	6.767	6.936	6.822	6.855	6.931	6.888	6.962	7.509	6.838
YHR073W	chrVIII	242582	245572	+	2989	1	OSH3|-|YHR073W|-|protein-coding	9.636	9.848	9.539	9.501	9.638	9.731	9.551	9.695	9.672	9.605	9.546	9.51
YCR033W	chrIII	186489	190169	+	3679	1	SNT1|-|YCR033W|-|protein-coding	9.752	10.081	10.162	10.195	10.009	10.093	10.115	10.215	10.058	10.019	10.182	10.094
YOR217W	chrXV	749301	751886	+	2584	1	RFC1|CDC44|YOR217W|-|protein-coding	8.441	8.605	8.602	8.625	8.586	8.638	8.678	8.621	8.747	8.582	8.545	8.581
YOR087W	chrXV	487707	489734	+	2026	1	YVC1|YOR088W|YOR087W|-|protein-coding	9.014	9.333	8.925	9.059	9.017	9.214	9.041	9.026	9.259	9.128	9.135	9.094
YMR310C	chrXIII	895716	896669	-	952	1	YMR310C|-|YMR310C|-|protein-coding	7.88	7.378	7.37	7.309	7.35	7.387	7.747	7.349	7.22	7.465	7.218	7.403
YGR049W	chrVII	591314	591877	+	562	1	SCM4|-|YGR049W|-|protein-coding	7.569	7.329	7.125	7.121	7.323	7.185	7.297	7.104	7.348	7.173	7.178	7.336
YDL065C	chrIV	336249	337277	-	1027	1	PEX19|PAS12|YDL065C|-|protein-coding	9.296	9.326	8.799	8.96	8.869	8.993	8.819	8.929	9.057	8.885	8.823	8.845
YNL138W	chrXIV	366741	368321	+	1579	1	SRV2|CAP|YNL138W|-|protein-coding	9.902	10.012	10.294	10.35	10.177	10.263	10.166	10.307	10.187	10.16	10.26	10.224
YBR141C	chrII	527025	528038	-	1012	1	BMT2|-|YBR141C|-|protein-coding	7.152	6.87	6.692	6.534	6.677	6.688	6.933	6.663	6.715	6.898	6.817	6.666
YLR301W	chrXII	730825	731559	+	733	1	HRI1|-|YLR301W|-|protein-coding	8.769	8.542	8.233	8.372	8.698	8.618	8.477	8.379	8.773	8.771	8.448	8.362
YKL037W	chrXI	369365	369721	+	355	1	AIM26|-|YKL037W|-|protein-coding	3.44	3.144	3.385	3.285	3.221	3.395	3.523	3.339	3.496	3.479	3.385	3.551
YML019W	chrXIII	233457	234455	+	997	1	OST6|-|YML019W|-|protein-coding	8.43	8.505	8.512	8.409	8.577	8.472	8.417	8.413	8.647	8.662	8.573	8.563
YJR011C	chrX	458641	459426	-	784	1	YJR011C|-|YJR011C|-|protein-coding	8.221	8.599	9.039	9.429	9.283	9.379	9.049	9.504	9.672	9.316	9.728	9.538
YDR011W	chrIV	465919	470424	+	4504	1	SNQ2|-|YDR011W|-|protein-coding	10.991	11.377	10.744	10.844	10.785	10.758	10.639	10.718	10.843	10.872	10.961	10.646
YIL066C	chrIX	238099	240708	-	2608	1	RNR3|DIN1|RIR3|YIL066C|-|protein-coding	6.44	6.804	6.599	6.518	6.182	6.365	6.482	6.345	6.346	6.664	6.298	6.256
YPR156C	chrXVI	837909	839777	-	1867	1	TPO3|-|YPR156C|-|protein-coding	9.469	9.619	10.071	10.073	10.185	10.167	10.128	10.168	10.132	10.127	10.195	9.991
YJL085W	chrX	272827	274698	+	1870	1	EXO70|-|YJL085W|-|protein-coding	7.252	7.393	7.171	7.336	7.367	7.384	7.32	7.372	7.335	7.408	7.349	7.493
YNL253W	chrXIV	170018	171286	+	1267	1	TEX1|-|YNL253W|-|protein-coding	7.699	7.938	7.497	7.66	7.481	7.789	7.438	7.744	7.693	7.52	7.734	7.503
YDR531W	chrIV	1498232	1499335	+	1102	1	CAB1|-|YDR531W|-|protein-coding	9.081	9.104	8.425	8.454	8.358	8.366	8.381	8.319	8.469	8.474	8.754	8.513
YBR233W-A	chrII	684977	685261	+	283	1	DAD3|-|YBR233W-A|-|protein-coding	5.759	5.812	6.045	6.23	6.393	6.302	6.041	6.454	6.409	6.148	6.548	6.561
YGR273C	chrVII	1038715	1039239	-	523	1	YGR273C|-|YGR273C|-|protein-coding	0.279	0.132	0.099	0.111	0.058	0.111	0.054	0.05	0.102	0.104	0.13	0.038
YJL082W	chrX	281185	283380	+	2194	1	IML2|-|YJL082W|-|protein-coding	8.773	9.049	9.7	9.868	9.506	9.585	9.587	9.781	9.559	9.38	9.847	9.662
YGL047W	chrVII	411552	412160	+	607	1	ALG13|-|YGL047W|-|protein-coding	8.325	8.15	7.516	7.688	7.503	7.571	7.479	7.562	7.528	7.562	7.584	7.505
YNR049C	chrXIV	713023	713655	-	631	1	MSO1|-|YNR049C|-|protein-coding	7.627	7.328	7.112	7.06	7.261	7.093	7.162	7.054	7.046	7.151	7.034	7.194
YPR204W	chrXVI	944603	947701	+	3097	1	YPR204W|-|YPR204W|-|protein-coding	6.389	6.794	6.807	6.577	6.563	6.494	6.687	6.243	6.568	6.447	6.54	6.57
YGR157W	chrVII	802440	805049	+	2608	1	CHO2|PEM1|YGR157W|-|protein-coding	11.741	11.977	12.617	12.715	12.625	12.755	12.59	12.582	12.725	12.605	12.706	12.621
YBL111C	chrII	2907	5009	-	2001	1	YBL111C|-|YBL111C|-|protein-coding	0	0	0	0	0	0	0	0	0	0	0	0
YPR069C	chrXVI	684556	685437	-	880	1	SPE3|-|YPR069C|-|protein-coding	9	8.581	9.098	9.027	9.026	8.937	9.155	9.024	9.013	9.056	8.936	9.083
YOL135C	chrXV	69376	70044	-	667	1	MED7|-|YOL135C|-|protein-coding	7.486	7.354	7.046	6.976	6.966	7.19	7.033	7.05	6.95	7.018	7.19	7.025
YOR062C	chrXV	442725	443531	-	805	1	YOR062C|YOR29-13|YOR062C|-|protein-coding	7.085	6.988	6.671	6.596	6.734	6.666	6.802	6.505	6.715	6.807	6.517	6.703
YLR024C	chrXII	187663	193281	-	5617	1	UBR2|-|YLR024C|-|protein-coding	9.24	10.279	9.151	9.013	9.001	9.221	8.94	9.091	9.4	9.321	9.225	9.013
YIL091C	chrIX	191030	193195	-	2164	1	UTP25|-|YIL091C|-|protein-coding	7.842	7.326	7.479	7.347	7.594	7.618	7.875	7.364	7.448	7.633	7.276	7.611
YJR006W	chrX	449202	450665	+	1462	1	POL31|HUS2|HYS2|SDP5|YJR006W|-|protein-coding	8.148	8.183	8.135	8.179	7.893	8.119	8.231	8.11	8.095	7.978	8.104	8.155
YML058W-A	chrXIII	158760	158966	+	205	1	HUG1|-|YML058W-A|-|protein-coding	2.995	2.889	2.974	2.754	2.945	3.079	3.048	3.022	2.847	2.931	3.114	2.741
YCR066W	chrIII	231500	232963	+	1462	1	RAD18|-|YCR066W|-|protein-coding	7.075	7.145	6.971	6.68	6.533	6.955	6.915	6.827	6.797	6.808	6.716	6.674
YKL032C	chrXI	380065	381858	-	1792	1	IXR1|ORD1|YKL032C|-|protein-coding	9.518	9.864	9.913	9.837	9.771	9.752	9.794	9.884	9.719	9.661	9.761	9.756
YOR327C	chrXV	930734	931081	-	346	1	SNC2|-|YOR327C|-|protein-coding	8.213	7.973	8.324	8.386	8.32	8.317	8.458	8.315	8.328	8.109	8.343	8.401
YPR167C	chrXVI	876847	877632	-	784	1	MET16|-|YPR167C|-|protein-coding	6.13	6.13	6.141	6.338	6.127	6.266	6.413	6.215	6.248	6.386	6.766	6.124
YKL187C	chrXI	89284	91536	-	2251	1	FAT3|-|YKL187C|-|protein-coding	9.417	9.7	8.788	8.761	8.536	8.47	8.259	8.475	8.523	8.431	8.531	8.457
YCR021C	chrIII	156109	157107	-	997	1	HSP30|YRO1|YCR021C|-|protein-coding	12.301	13.225	12.081	12.229	11.748	12.031	11.257	11.92	11.805	11.481	12.017	11.196
YPR060C	chrXVI	674861	675631	-	769	1	ARO7|HGS1|OSM2|TYR7|YPR060C|-|protein-coding	6.921	6.516	6.581	6.735	6.932	6.932	6.839	6.704	6.886	6.894	6.522	6.743
YBR296C	chrII	796798	798522	-	1723	1	PHO89|ITN1|YBR296C|-|protein-coding	6.035	5.981	5.411	5.406	5.119	5.126	5.314	5.077	5.256	5.355	5.139	5.128
YJR051W	chrX	529861	531366	+	1504	1	OSM1|-|YJR051W|-|protein-coding	9.136	9.239	9.508	9.456	9.517	9.379	9.448	9.352	9.454	9.495	9.302	9.469
YGR008C	chrVII	508110	508364	-	253	1	STF2|-|YGR008C|-|protein-coding	11.033	11.027	11.388	11.576	11.67	11.74	10.959	11.76	11.949	11.563	11.732	11.581
YGR274C	chrVII	1039895	1043095	-	3199	1	TAF1|KAT4|TAF130|TAF145|YGR274C|-|protein-coding	8.828	8.977	8.512	8.609	8.688	8.652	8.568	8.649	8.648	8.659	8.652	8.56
YGR153W	chrVII	796092	796745	+	652	1	YGR153W|-|YGR153W|-|protein-coding	6.866	6.716	7.195	7.372	7.214	6.964	6.939	7.272	7.163	7.083	7.473	7.464
YGL200C	chrVII	122694	123305	-	610	1	EMP24|BST2|YGL200C|-|protein-coding	10.181	9.947	10.388	10.388	10.681	10.568	10.384	10.439	10.591	10.585	10.348	10.474
YLR127C	chrXII	395758	398319	-	2560	1	APC2|RSI1|TID2|YLR127C|-|protein-coding	8.013	8.308	8.221	8.318	8.077	8.209	8.016	8.143	8.102	8.068	8.22	8.12
YAL064W-B	chrI	12046	12426	+	379	1	YAL064W-B|-|YAL064W-B|-|protein-coding	3.921	4.152	4.306	4.212	4.07	4.072	4.192	4.356	4.005	3.99	4.116	3.998
YGR165W	chrVII	829116	830153	+	1036	1	MRPS35|-|YGR165W|-|protein-coding	8.558	8.662	8.462	8.54	8.311	8.413	8.405	8.453	8.425	8.456	8.33	8.333
YJR070C	chrX	569621	570598	-	976	1	LIA1|MMD1|YJR070C|-|protein-coding	9.559	8.849	9.331	9.155	9.46	9.272	9.628	9.269	9.268	9.45	9.156	9.392
YDL087C	chrIV	300214	300999	-	784	1	LUC7|EPE1|EXM2|YDL087C|-|protein-coding	5.788	6.089	6.041	5.988	6.023	5.95	5.875	5.95	6.046	5.839	5.936	5.814
YBR289W	chrII	779667	782384	+	2716	1	SNF5|HAF4|SWI10|TYE4|YBR289W|-|protein-coding	8.679	8.914	8.428	8.483	8.398	8.665	8.57	8.51	8.69	8.468	8.48	8.372
YOR163W	chrXV	642741	643307	+	565	1	DDP1|-|YOR163W|-|protein-coding	8.249	7.966	7.838	7.772	7.831	7.663	7.819	7.726	7.715	7.829	7.652	7.72
YKL005C	chrXI	433093	434877	-	1783	1	BYE1|-|YKL005C|-|protein-coding	8.005	7.981	8.001	7.913	7.968	8.033	7.973	8.016	7.881	7.927	7.905	7.998
YKR035W-A	chrXI	507939	508553	+	613	1	DID2|CHM1|FTI1|VPL30|VPS46|YKR035W-A|-|protein-coding	9.153	9.067	8.664	8.902	8.722	8.8	8.651	8.851	8.879	8.683	8.762	8.885
YKR066C	chrXI	566113	567198	-	1084	1	CCP1|-|YKR066C|-|protein-coding	9.384	9.238	9.341	9.363	9.354	9.488	9.318	9.468	9.325	9.33	9.327	9.244
YML114C	chrXIII	42043	43575	-	1531	1	TAF8|TAF65|YML114C|-|protein-coding	8.367	8.239	8.011	8.011	7.974	7.973	8.061	7.98	7.999	8.007	7.883	7.966
YKR044W	chrXI	522015	523346	+	1330	1	UIP5|-|YKR044W|-|protein-coding	8.32	8.235	8.495	8.402	8.626	8.427	8.556	8.375	8.475	8.581	8.493	8.503
YML045W	chrXIII	184461	189729	+	5265	1	YML045W|-|YML045W|-|protein-coding	0.366	0.368	0.33	0.391	0.45	0.391	0.484	0.421	0.382	0.384	0.412	0.382
YHL040C	chrVIII	19088	20971	-	1882	1	ARN1|-|YHL040C|-|protein-coding	7.535	7.757	7.847	7.541	7.832	7.619	7.995	7.73	7.612	7.866	7.579	7.779
YGR211W	chrVII	915241	916701	+	1459	1	ZPR1|-|YGR211W|-|protein-coding	9.251	8.85	8.279	8.064	8.364	8.564	8.443	8.253	8.558	8.658	7.977	8.294
YER180C-A	chrV	550865	551122	-	256	1	SLO1|-|YER180C-A|-|protein-coding	3.094	3.134	3.453	3.217	3.454	3.217	3.153	3.236	3.271	3.249	3.277	3.295
YOL126C	chrXV	81787	82920	-	1132	1	MDH2|-|YOL126C|-|protein-coding	8.798	8.994	10.034	9.962	8.925	8.894	9.975	10.094	8.802	8.86	9.8	9.998
YDR440W	chrIV	1342493	1344241	+	1747	1	DOT1|KMT4|PCH1|YDR440W|-|protein-coding	6.978	6.898	6.919	6.975	6.847	7.095	7.11	7.081	7.131	7.178	7.066	7.139
YML124C	chrXIII	22048	23683	-	1335	1	TUB3|-|YML124C|-|protein-coding	9.773	9.704	10.113	9.991	10.136	10.057	10.171	10.001	10.083	10.096	9.928	10.111
YHR119W	chrVIII	346043	349285	+	3241	1	SET1|KMT2|YTX1|YHR119W|-|protein-coding	8.549	8.787	8.453	8.449	8.39	8.504	8.575	8.494	8.435	8.423	8.649	8.416
YJL089W	chrX	265926	268415	+	2488	1	SIP4|-|YJL089W|-|protein-coding	6.003	6.388	6.682	6.649	6.768	6.954	6.685	6.898	6.596	6.875	7.312	6.772
YDR316W	chrIV	1093763	1095178	+	1414	1	OMS1|-|YDR316W|-|protein-coding	8.196	8.25	7.764	7.884	7.753	7.932	7.772	7.96	7.783	7.619	7.829	7.809
YHR025W	chrVIII	159438	160511	+	1072	1	THR1|-|YHR025W|-|protein-coding	9.889	9.305	9.646	9.571	9.765	9.508	9.931	9.629	9.465	9.734	9.675	9.775
YDR538W	chrIV	1510902	1511630	+	727	1	PAD1|POF1|YDR538W|-|protein-coding	6.048	6.288	6.089	6.213	6.262	6.315	6.167	6.28	6.139	6.22	6.206	6.1
YDL218W	chrIV	66493	67446	+	952	1	YDL218W|-|YDL218W|-|protein-coding	6.059	5.893	5.749	5.605	5.904	5.436	5.468	5.647	5.604	5.597	5.797	5.684
YDR128W	chrIV	709549	712995	+	3445	1	MTC5|SEA3|YDR128W|-|protein-coding	8.777	9.026	8.486	8.498	8.537	8.628	8.527	8.509	8.573	8.615	8.442	8.492
YBR204C	chrII	632254	633381	-	1126	1	LDH1|-|YBR204C|-|protein-coding	8.181	8.272	8.212	8.351	8.281	8.23	8.142	8.149	8.41	8.293	8.499	8.275
YFR002W	chrVI	150016	152535	+	2518	1	NIC96|-|YFR002W|-|protein-coding	9.088	9.165	8.928	8.891	8.846	8.993	9.073	9.026	9.014	9.013	8.911	8.939
YKL186C	chrXI	92744	93298	-	553	1	MTR2|-|YKL186C|-|protein-coding	11.02	10.794	10.91	10.863	10.782	10.688	10.909	10.742	10.65	10.779	10.821	10.912
YOR252W	chrXV	803667	804203	+	535	1	TMA16|-|YOR252W|-|protein-coding	7.261	6.609	6.606	6.641	6.63	6.579	6.738	6.576	6.521	6.545	6.311	6.561
YJR095W	chrX	609773	610741	+	967	1	SFC1|ACR1|YJR095W|-|protein-coding	7.965	7.545	7.838	7.583	8.356	8.147	8.046	8.083	7.992	8.341	7.759	8.069
YMR079W	chrXIII	424989	426059	+	912	1	SEC14|PIT1|YMR079W|-|protein-coding	9.09	9.071	9.405	9.408	9.531	9.404	9.598	9.385	9.47	9.491	9.441	9.488
YLR073C	chrXII	281019	281621	-	601	1	RFU1|-|YLR073C|-|protein-coding	6.858	6.309	7.06	6.741	6.941	6.805	7.354	6.756	6.55	7.052	6.669	7.043
YDR023W	chrIV	489508	490896	+	1387	1	SES1|-|YDR023W|-|protein-coding	10.375	10.187	10.48	10.492	10.398	10.488	10.612	10.49	10.504	10.499	10.41	10.543
YGR021W	chrVII	527632	528504	+	871	1	YGR021W|-|YGR021W|-|protein-coding	8.066	7.99	8.002	7.989	8.048	8.092	7.975	8.076	7.959	7.844	7.99	8.059
YJL104W	chrX	227327	227776	+	448	1	PAM16|MIA1|TIM16|YJL104W|-|protein-coding	8.145	7.889	7.846	7.895	7.861	7.822	7.904	7.741	7.838	7.712	7.661	8.02
YOR148C	chrXV	608640	609197	-	556	1	SPP2|-|YOR148C|-|protein-coding	6.784	6.664	6.543	6.529	6.732	6.672	6.611	6.76	6.826	6.761	6.786	6.657
YKL189W	chrXI	84704	85903	+	1198	1	HYM1|-|YKL189W|-|protein-coding	7.606	7.966	7.838	7.81	7.748	7.825	7.656	7.783	7.71	7.682	7.873	7.878
YER115C	chrV	394292	394867	-	574	1	SPR6|-|YER115C|-|protein-coding	7.543	7.17	7.415	7.315	7.5	7.343	7.518	7.522	7.331	7.322	7.285	7.525
YMR212C	chrXIII	690695	693043	-	2347	1	EFR3|-|YMR212C|-|protein-coding	9.465	9.297	9.625	9.691	9.772	9.715	9.731	9.621	9.683	9.795	9.595	9.733
YMR018W	chrXIII	310208	311752	+	1543	1	YMR018W|-|YMR018W|-|protein-coding	5.282	5.704	5.56	6.026	5.572	5.496	5.475	5.689	5.774	5.711	6.345	5.97
YPR170W-B	chrXVI	883239	883595	+	255	1	YPR170W-B|-|YPR170W-B|-|protein-coding	8.768	8.54	8.946	8.87	8.949	8.722	8.833	8.772	8.691	8.726	8.751	8.732
YDR488C	chrIV	1429188	1430789	-	1600	1	PAC11|-|YDR488C|-|protein-coding	6.803	6.79	6.835	6.717	6.507	6.764	6.849	6.694	6.687	6.621	6.816	6.715
YAL015C	chrI	126903	128102	-	1198	1	NTG1|FUN33|SCR1|ogg2|YAL015C|-|protein-coding	7.496	7.561	7.345	7.337	7.308	7.358	7.306	7.358	7.298	7.377	7.222	7.374
YKL213C	chrXI	31960	34107	-	2146	1	DOA1|UFD3|ZZZ4|YKL213C|-|protein-coding	9.679	9.83	9.299	9.377	9.176	9.358	9.314	9.287	9.43	9.352	9.317	9.252
YBR088C	chrII	424990	425766	-	775	1	POL30|-|YBR088C|-|protein-coding	8.191	7.725	8.318	8.247	8.223	8.183	8.377	8.277	8.22	8.22	8.229	8.428
YNL030W	chrXIV	576727	577038	+	310	1	HHF2|-|YNL030W|-|protein-coding	10.382	10.188	10.936	11.003	10.99	10.911	10.864	10.989	10.745	10.619	10.985	10.925
YMR199W	chrXIII	662644	664284	+	1639	1	CLN1|-|YMR199W|-|protein-coding	8.347	8.247	9.427	9.451	9.416	9.27	9.513	9.43	9.272	9.332	9.525	9.549
YBL093C	chrII	44256	44918	-	661	1	ROX3|MED19|NUT3|SSN7|SSX2|YBL093C|-|protein-coding	8.052	7.805	7.582	7.577	7.745	7.703	7.723	7.59	7.702	8.047	7.531	7.537
YPL109C	chrXVI	345264	347389	-	1971	1	YPL109C|-|YPL109C|-|protein-coding	9.58	9.972	9.713	9.715	9.492	9.485	9.423	9.55	9.376	9.353	9.606	9.527
YOR184W	chrXV	679357	680544	+	1186	1	SER1|ADE9|YOR184W|-|protein-coding	8.912	8.6	8.905	8.855	8.87	8.734	8.958	8.749	8.748	8.903	9.173	8.872
YCR051W	chrIII	214071	214739	+	667	1	YCR051W|-|YCR051W|-|protein-coding	8.786	8.105	8.276	8.091	8.232	8.107	8.286	8.082	8.144	8.141	8.06	8.21
YOR323C	chrXV	921535	922905	-	1369	1	PRO2|-|YOR323C|-|protein-coding	9.911	9.696	9.29	9.241	9.35	9.261	9.406	9.253	9.245	9.386	9.45	9.229
YNR013C	chrXIV	649028	651712	-	2683	1	PHO91|-|YNR013C|-|protein-coding	9.221	9.225	9.803	9.861	9.784	9.826	9.878	9.806	9.818	9.795	9.86	9.856
YDR204W	chrIV	858137	859144	+	1006	1	COQ4|-|YDR204W|-|protein-coding	8.671	8.772	8.574	8.547	8.38	8.404	8.328	8.502	8.259	8.383	8.425	8.301
YPR081C	chrXVI	702114	703970	-	1855	1	GRS2|-|YPR081C|-|protein-coding	8.404	8.664	8.198	8.356	8.126	8.156	8.051	8.292	8.192	8.129	8.326	8.16
YHR084W	chrVIII	274174	276240	+	2065	1	STE12|-|YHR084W|-|protein-coding	7.891	8.093	8.369	8.221	8.248	8.308	8.43	8.241	8.307	8.299	8.299	8.403
YML115C	chrXIII	40187	41794	-	1606	1	VAN1|LDB13|VRG7|VRG8|YML115C|-|protein-coding	9.307	9.357	9.753	9.848	9.915	9.934	9.878	9.802	9.943	9.981	9.777	9.905
YKL192C	chrXI	80160	80537	-	376	1	ACP1|-|YKL192C|-|protein-coding	10.465	10.118	10.138	9.935	10.162	10.026	10.112	10.033	9.952	10.048	9.998	10.042
YOR335C	chrXV	946233	949109	-	2875	1	ALA1|CDC64|YOR335C|-|protein-coding	9.889	9.799	10.046	9.937	10.013	10.05	10.135	10.021	9.979	10.053	10.028	10.061
YDR146C	chrIV	748613	750742	-	2128	1	SWI5|-|YDR146C|-|protein-coding	8.591	8.844	9.025	9.122	8.89	8.937	8.933	9.051	8.781	8.698	9.074	8.992
YDR480W	chrIV	1417399	1418370	+	970	1	DIG2|RST2|YDR480W|-|protein-coding	6.714	6.723	6.743	6.884	6.846	6.869	6.826	6.959	6.877	6.778	6.912	6.74
YDR165W	chrIV	784871	786205	+	1333	1	TRM82|-|YDR165W|-|protein-coding	8.366	7.908	8.106	7.964	8.123	8.115	8.396	7.982	8.149	8.287	7.864	8.222
YMR116C	chrXIII	499456	500688	-	957	1	ASC1|ASU9|CPC2|NAD1|YMR116C|-|protein-coding	12.514	11.689	12.531	12.384	12.651	12.277	12.606	12.353	12.332	12.615	12.34	12.452
YJR082C	chrX	581914	582255	-	340	1	EAF6|-|YJR082C|-|protein-coding	7.029	6.753	7.018	6.969	7	6.827	7.041	6.948	6.915	6.94	6.957	7.009
YGR200C	chrVII	899904	902270	-	2365	1	ELP2|KTI3|TOT2|YGR200C|-|protein-coding	8.683	8.351	8.483	8.438	8.541	8.551	8.72	8.526	8.481	8.585	8.483	8.571
YDR536W	chrIV	1508005	1509714	+	1708	1	STL1|-|YDR536W|-|protein-coding	7.723	7.806	7.873	7.889	8.144	8.022	7.698	8.248	8.261	7.91	8.174	7.839
YMR251W	chrXIII	772915	774015	+	1099	1	GTO3|-|YMR251W|-|protein-coding	5.301	5.096	4.633	4.723	4.657	4.722	4.881	4.669	4.823	4.933	4.604	4.518
YER038W-A	chrV	228451	228831	+	379	1	FMP49|-|YER038W-A|-|protein-coding	5.016	5.063	4.863	4.825	5.011	4.802	4.754	4.782	4.859	4.819	5.017	4.791
YMR297W	chrXIII	861922	863520	+	1597	1	PRC1|CPY1|LBC1|YMR297W|-|protein-coding	12.804	12.748	12.865	12.896	12.912	12.896	12.803	12.799	12.925	12.964	12.806	12.776
YER176W	chrV	541690	545055	+	3364	1	ECM32|HEL1|MTT1|YER176W|-|protein-coding	9.373	9.181	9.152	9.255	9.221	9.175	9.268	9.215	9.179	9.213	9.723	9.088
YOR172W	chrXV	654210	656570	+	2359	1	YRM1|-|YOR172W|-|protein-coding	8.574	8.755	8.481	8.418	8.625	8.715	8.601	8.538	8.669	8.749	8.543	8.52
YOR168W	chrXV	649303	651732	+	2428	1	GLN4|-|YOR168W|-|protein-coding	9.339	9.256	9.418	9.389	9.299	9.38	9.534	9.445	9.423	9.44	9.38	9.495
YDR287W	chrIV	1035995	1036873	+	877	1	INM2|-|YDR287W|-|protein-coding	7.625	7.469	7.54	7.611	7.407	7.579	7.429	7.356	7.444	7.362	7.577	7.362
YDR058C	chrIV	567723	568703	-	979	1	TGL2|-|YDR058C|-|protein-coding	7.725	7.673	7.369	7.567	7.458	7.272	7.122	7.374	7.412	7.338	7.384	7.362
YDR289C	chrIV	1038280	1039509	-	1228	1	RTT103|-|YDR289C|-|protein-coding	7.955	8.047	7.539	7.71	7.566	7.687	7.541	7.68	7.718	7.733	7.624	7.627
YGL157W	chrVII	209006	210049	+	1042	1	ARI1|-|YGL157W|-|protein-coding	7.168	7.173	7.696	7.789	7.658	7.796	7.759	7.729	7.717	7.661	7.546	7.858
YOR116C	chrXV	539763	544145	-	4381	1	RPO31|RPC1|RPC160|YOR116C|-|protein-coding	8.917	9.11	9.156	9.115	9.233	9.191	9.462	9.225	9.182	9.364	9.26	9.192
YLR278C	chrXII	699999	704024	-	4024	1	YLR278C|-|YLR278C|-|protein-coding	9.6	9.886	10.188	10.207	10.24	10.199	10.351	10.272	10.182	10.14	10.265	10.239
YDR500C	chrIV	1450198	1450853	-	264	1	RPL37B|-|YDR500C|-|protein-coding	9.628	8.989	9.905	9.911	9.987	9.86	9.97	9.881	9.675	9.756	9.912	9.897
YML088W	chrXIII	92235	94241	+	2005	1	UFO1|-|YML088W|-|protein-coding	8.985	8.967	7.828	7.943	8.072	8.099	8.136	7.999	8.194	8.29	8.045	8.108
YHR031C	chrVIII	170799	172970	-	2170	1	RRM3|RTT104|YHR031C|-|protein-coding	7.16	7.172	7.521	7.364	7.428	7.565	7.519	7.568	7.388	7.446	7.553	7.467
YJL030W	chrX	387657	388247	+	589	1	MAD2|-|YJL030W|-|protein-coding	7.196	7.221	6.866	6.805	6.887	6.979	6.647	6.793	6.965	6.911	6.739	6.85
YOR304W	chrXV	884514	887876	+	3361	1	ISW2|-|YOR304W|-|protein-coding	9.06	9.32	9.242	9.275	9.169	9.311	9.239	9.329	9.275	9.221	9.155	9.163
YBR165W	chrII	568852	569685	+	832	1	UBS1|-|YBR165W|-|protein-coding	8.217	8.456	8.507	8.632	8.298	8.349	8.354	8.528	8.329	8.33	8.571	8.442
YBR176W	chrII	583720	584658	+	937	1	ECM31|-|YBR176W|-|protein-coding	7.083	6.928	6.581	6.568	6.645	6.603	6.604	6.422	6.757	6.789	6.71	6.658
YAL064W	chrI	21566	21850	+	283	1	YAL064W|-|YAL064W|-|protein-coding	1.852	1.642	1.469	1.539	1.693	1.539	1.528	1.419	1.52	1.569	1.456	1.517
YGR149W	chrVII	789031	790329	+	1297	1	YGR149W|-|YGR149W|-|protein-coding	8.397	8.489	9.698	9.777	9.504	9.554	9.576	9.494	9.505	9.346	9.75	9.666
YKL003C	chrXI	437097	437492	-	394	1	MRP17|-|YKL003C|-|protein-coding	8.013	7.921	7.977	7.971	8.012	7.973	7.808	7.881	7.799	7.923	7.866	7.905
YIL001W	chrIX	353940	355481	+	1540	1	YIL001W|-|YIL001W|-|protein-coding	7.298	7.139	6.83	6.877	7.154	7.137	6.903	7.066	7.126	7.295	6.848	6.872
YPL190C	chrXVI	185317	187725	-	2407	1	NAB3|HMD1|YPL190C|-|protein-coding	11.116	11.117	10.276	10.185	10.191	10.178	10.238	10.161	10.303	10.317	10.114	10.197
YOL010W	chrXV	307938	309041	+	1102	1	RCL1|-|YOL010W|-|protein-coding	8.072	7.666	7.941	7.759	7.98	7.9	8.235	7.772	7.965	8.121	7.803	7.887
YMR163C	chrXIII	584271	586388	-	2116	1	INP2|-|YMR163C|-|protein-coding	6.93	7.066	7.235	7.148	7.194	7.349	7.268	7.264	7.249	7.28	7.256	7.252
YPR148C	chrXVI	826833	828140	-	1306	1	YPR148C|-|YPR148C|-|protein-coding	9.849	9.772	9.945	9.959	9.765	9.88	9.763	9.873	9.918	9.738	9.803	9.807
YOR136W	chrXV	580250	581359	+	1108	1	IDH2|-|YOR136W|-|protein-coding	10.835	10.814	11.329	11.242	11.173	11.094	11.229	11.282	11.163	11.09	11.178	11.187
YHR077C	chrVIII	252374	255756	-	3267	1	NMD2|IFS1|SUA1|SUP111|UPF2|YHR077C|-|protein-coding	9.111	9.184	9.3	9.318	9.249	9.228	9.41	9.331	9.339	9.286	9.424	9.427
YOR234C	chrXV	778555	779405	-	321	1	RPL33B|RPL37B|YOR234C|-|protein-coding	9.788	9.2	10.07	10.038	10.25	10.093	10.301	10.151	9.962	10.1	10.041	10.268
YBL051C	chrII	122753	124759	-	2005	1	PIN4|MDT1|YBL051C|-|protein-coding	9.523	9.893	9.992	9.998	9.865	9.954	10.125	10.023	9.942	9.96	9.874	9.966
Q0045	chrM	13818	26701	+	1596	1	COX1|OXI3|Q0045|-|protein-coding	11.659	11.56	11.812	11.988	11.815	11.876	11.435	11.801	11.822	11.6	11.88	11.593
YPL036W	chrXVI	482843	485686	+	2842	1	PMA2|-|YPL036W|-|protein-coding	6.743	7.199	6.972	6.913	6.854	6.86	6.995	6.962	6.978	7.089	7.25	6.801
YGL172W	chrVII	180700	182118	+	1417	1	NUP49|NSP49|YGL172W|-|protein-coding	9.08	9.088	8.358	8.522	8.444	8.587	8.384	8.417	8.562	8.55	8.439	8.607
YPL050C	chrXVI	460779	461966	-	1186	1	MNN9|-|YPL050C|-|protein-coding	9.686	9.728	9.994	10.07	10.243	10.169	10.145	10.04	10.199	10.288	9.945	10.21
YLL040C	chrXII	54211	63645	-	9433	1	VPS13|SOI1|VPT2|YLL040C|-|protein-coding	10.577	11.242	11.476	11.655	11.016	11.367	11.149	11.531	11.364	11.097	11.672	11.128
YBR272C	chrII	746361	747803	-	1441	1	HSM3|-|YBR272C|-|protein-coding	7.692	7.954	7.587	7.717	7.443	7.737	7.431	7.716	7.765	7.429	7.667	7.582
YCR023C	chrIII	158538	160373	-	1834	1	YCR023C|-|YCR023C|-|protein-coding	9.905	10.166	10.214	10.279	10.247	10.2	10.038	10.087	10.252	10.26	10.463	10.242
YML045W-A	chrXIII	184461	185783	+	1321	1	YML045W-A|-|YML045W-A|-|protein-coding	-0.828	-0.868	-0.866	-0.862	-0.861	-0.862	-0.765	-0.821	-0.817	-0.815	-0.853	-0.84
YGL211W	chrVII	92512	93591	+	1078	1	NCS6|TUC1|YGL210W-A|YGL211W|-|protein-coding	8.206	8.112	8.026	7.98	8	7.998	8.12	8.039	8.123	8.041	7.93	8.061
YBR012W-A	chrII	259869	261191	+	1321	1	YBR012W-A|-|YBR012W-A|-|protein-coding	0.206	0.252	0.311	0.276	0.39	0.275	0.216	0.211	0.316	0.268	0.361	0.233
YPL106C	chrXVI	350194	352275	-	2080	1	SSE1|LPG3|MSI3|YPL106C|-|protein-coding	12.461	12.526	11.49	11.398	11.893	12.168	11.65	11.539	12.18	12.111	11.289	11.381
YER067W	chrV	292066	292551	+	484	1	RGI1|-|YER067W|-|protein-coding	12.098	12.018	12.357	12.318	12.284	12.26	11.792	12.269	11.946	11.839	12.072	11.997
YNL054W-A	chrXIV	519456	520778	+	1321	1	YNL054W-A|-|YNL054W-A|-|protein-coding	4.447	4.906	5.366	5.103	5.042	5.121	5.152	5.164	4.915	5.097	5.34	5.112
YBR246W	chrII	711591	712754	+	1162	1	RRT2|DPH7|ERE1|YBR246W|-|protein-coding	7.758	7.481	7.622	7.46	7.616	7.585	7.716	7.492	7.573	7.712	7.499	7.584
YGR034W	chrVII	555812	556672	+	381	1	RPL26B|-|YGR034W|-|protein-coding	10.729	10.072	10.981	11.042	11.15	11.017	11.137	11.079	10.919	11.069	10.927	11.068
YOR134W	chrXV	578564	579793	+	1228	1	BAG7|-|YOR134W|-|protein-coding	6.652	6.735	6.552	6.62	6.326	6.399	6.42	6.34	6.49	6.53	6.699	6.533
YDL059C	chrIV	344237	344953	-	715	1	RAD59|-|YDL059C|-|protein-coding	6.132	6.097	5.336	5.416	5.609	5.467	5.475	5.425	5.65	5.622	5.308	5.432
YOL034W	chrXV	259923	263204	+	3280	1	SMC5|-|YOL034W|-|protein-coding	7.784	7.971	8.034	7.944	7.998	8.128	8.105	7.916	8.06	8.166	7.985	8
YOR375C	chrXV	1041678	1043042	-	1363	1	GDH1|DHE4|URE1|YOR375C|-|protein-coding	11.953	11.356	12.187	12.123	12.267	12.276	12.253	12.17	12.335	12.328	12.097	12.172
YDR178W	chrIV	817950	818495	+	544	1	SDH4|ACN18|YDR178W|-|protein-coding	11.206	11.322	11.484	11.402	11.462	11.329	11.403	11.488	11.405	11.398	11.298	11.431
YGL161C	chrVII	199210	200142	-	931	1	YIP5|-|YGL161C|-|protein-coding	9.592	9.712	10.04	10.162	9.994	10.034	9.815	10.158	10.093	9.981	10.178	10.126
YLR344W	chrXII	819312	820142	+	381	1	RPL26A|-|YLR344W|-|protein-coding	10.163	9.743	10.301	10.492	10.492	10.524	10.537	10.555	10.433	10.465	10.45	10.46
YOR120W	chrXV	551114	552052	+	937	1	GCY1|-|YOR120W|-|protein-coding	11.637	11.714	11.725	11.727	11.618	11.75	11.518	11.656	11.568	11.534	11.645	11.44
YKL034W	chrXI	371829	374105	+	2275	1	TUL1|-|YKL034W|-|protein-coding	9.513	9.755	9.586	9.589	9.676	9.683	9.519	9.578	9.705	9.667	9.512	9.455
YDL160C-A	chrIV	169366	169608	-	241	1	MHF2|-|YDL160C-A|-|protein-coding	5.673	5.789	5.595	5.868	5.714	5.53	5.552	5.758	5.58	5.834	5.61	5.707
YKR097W	chrXI	631152	632801	+	1648	1	PCK1|JPM2|PPC1|YKR097W|-|protein-coding	8.485	8.238	9.346	8.843	8.753	8.505	9.239	9.117	8.393	9.06	8.894	9.421
YMR279C	chrXIII	824729	826351	-	1621	1	YMR279C|-|YMR279C|-|protein-coding	6.069	6.289	6.225	6.208	6.015	6.174	5.897	6.155	6.351	6.293	6.237	5.801
YML094W	chrXIII	82275	82849	+	489	1	GIM5|PFD5|YML094W|-|protein-coding	8.274	8.1	7.885	7.81	8.052	7.958	8.005	7.909	8.073	7.959	7.929	7.957
YKR003W	chrXI	445381	446727	+	1345	1	OSH6|-|YKR003W|-|protein-coding	7.661	7.55	8.127	8.244	8.048	8.048	7.944	8.06	8.156	7.922	8.142	8.097
YMR260C	chrXIII	789378	789839	-	460	1	TIF11|-|YMR260C|-|protein-coding	9.912	9.616	9.676	9.812	9.808	9.779	9.775	9.855	9.687	9.69	9.707	9.763
YEL016C	chrV	124737	126218	-	1480	1	NPP2|-|YEL016C|-|protein-coding	7.757	7.789	7.873	7.986	8.024	8.007	7.957	7.805	8.132	8.105	7.864	7.971
YDR014W	chrIV	474046	475989	+	1942	1	RAD61|WPL1|YDR014W|-|protein-coding	6.761	7.17	6.922	6.922	6.888	7.2	6.939	6.902	7.063	6.993	6.906	6.975
YER087C-B	chrV	332582	332830	-	247	1	SBH1|SEB1|YER087C-A|YER087C-B|-|protein-coding	8.293	8.068	7.996	7.94	8.347	8.402	8.111	8.159	8.182	8.211	8.048	7.933
YGR292W	chrVII	1076599	1078353	+	1753	1	MAL12|-|YGR292W|-|protein-coding	6.103	6.142	7.325	7.222	6.871	7.062	7.206	7.185	6.91	6.984	7.311	7.116
YBL008W	chrII	209653	212175	+	2521	1	HIR1|-|YBL008W|-|protein-coding	7.408	7.624	7.067	7.183	7.38	7.421	7.253	7.317	7.434	7.371	7.339	7.148
YBL016W	chrII	192451	193512	+	1060	1	FUS3|DAC2|YBL016W|-|protein-coding	9.039	8.905	8.498	8.436	8.558	8.512	8.56	8.45	8.452	8.493	8.429	8.543
YLR308W	chrXII	747937	748875	+	937	1	CDA2|-|YLR308W|-|protein-coding	1.191	1.332	0.967	0.977	0.98	1.084	0.973	1.142	1.068	1.022	1.181	0.943
YDL006W	chrIV	439909	440754	+	844	1	PTC1|CWH47|KCS2|TPD1|YDL006W|-|protein-coding	7.644	7.668	7.785	7.799	7.735	7.71	7.605	7.777	7.659	7.607	7.88	7.693
YGR161W-B	chrVII	811738	817051	+	5310	1	YGR161W-B|-|YGR161W-B|-|protein-coding	-1.481	-1.48	-1.476	-1.472	-1.47	-1.431	-1.474	-1.477	-1.434	-1.392	-1.464	-1.484
YBR042C	chrII	320416	321609	-	1192	1	CST26|PSI1|YBR042C|-|protein-coding	8.134	8.337	8.192	8.189	8.174	8.152	8.174	8.142	8.335	8.349	8.162	8.36
YPL187W	chrXVI	193648	194145	+	496	1	MF(ALPHA)1|-|YPL187W|-|protein-coding	3.036	2.832	2.781	2.837	2.854	2.753	2.924	2.769	2.758	2.684	2.929	2.87
YBR093C	chrII	429548	430951	-	1402	1	PHO5|-|YBR093C|-|protein-coding	8.001	8.156	8.739	8.768	8.44	8.485	8.592	8.644	8.348	8.412	8.782	8.799
YNL240C	chrXIV	198502	199977	-	1474	1	NAR1|-|YNL240C|-|protein-coding	9.261	8.825	8.925	8.745	8.864	8.711	8.78	8.753	8.639	8.778	9.062	8.716
YDL184C	chrIV	130407	130484	-	76	1	RPL41A|RPL47A|YDL184C|-|protein-coding	6.699	7.298	7.257	8.401	7.302	8.433	7.477	8.503	8.287	7.674	8.751	7.344
YOL101C	chrXV	126982	127920	-	937	1	IZH4|-|YOL101C|-|protein-coding	6.51	6.506	8.127	7.967	7.78	7.367	7.563	7.417	7.971	8.383	7.775	8.151
YMR271C	chrXIII	806865	807548	-	682	1	URA10|-|YMR271C|-|protein-coding	7.275	7.206	7.764	7.815	7.538	7.499	7.327	7.594	7.333	7.417	8.063	7.457
YER096W	chrV	351698	353236	+	1537	1	SHC1|-|YER096W|-|protein-coding	5.261	5.117	4.556	4.621	4.494	4.463	4.707	4.373	4.749	4.767	4.521	4.513
YJR060W	chrX	548759	549814	+	1054	1	CBF1|CEP1|CPF1|YJR060W|-|protein-coding	7.364	7.305	7.271	7.433	7.118	7.309	7.381	7.352	7.422	7.198	7.408	7.403
YGL100W	chrVII	313234	314283	+	1048	1	SEH1|-|YGL100W|-|protein-coding	8.742	8.726	8.175	8.266	8.51	8.467	8.264	8.358	8.42	8.441	8.237	8.321
YER080W	chrV	319963	321846	+	1882	1	AIM9|FMP29|YER080W|-|protein-coding	9.788	9.959	9.144	9.194	9.018	9.26	9.045	9.251	9.218	9.182	9.103	9.062
YEL054C	chrV	52721	53218	-	496	1	RPL12A|-|YEL054C|-|protein-coding	10.51	9.64	10.599	10.493	10.713	10.49	10.766	10.547	10.396	10.668	10.483	10.638
YDR175C	chrIV	813193	814152	-	958	1	RSM24|-|YDR175C|-|protein-coding	8.664	8.887	8.596	8.643	8.584	8.581	8.557	8.715	8.611	8.527	8.474	8.565
YLR162W-A	chrXII	490406	490594	+	187	1	RRT15|-|YLR162W-A|-|protein-coding	-0.004	-0.003	0.148	0.007	0.233	0.064	0.059	0.05	0.055	0.004	0.084	-0.012
YMR132C	chrXIII	534944	535570	-	625	1	JLP2|-|YMR132C|-|protein-coding	5.855	5.676	5.548	5.664	5.693	5.588	5.545	5.568	5.7	5.537	5.783	5.618
YOL062C	chrXV	210520	211995	-	1474	1	APM4|AMP1|YOL062C|-|protein-coding	8.781	8.769	8.857	8.784	8.734	8.752	8.847	8.755	8.648	8.695	8.73	8.731
YDR393W	chrIV	1259901	1261271	+	1369	1	SHE9|MDM33|YDR393W|-|protein-coding	8.099	8.152	7.759	7.69	7.604	7.711	7.428	7.774	7.679	7.625	7.567	7.492
YGL222C	chrVII	80659	81186	-	526	1	EDC1|-|YGL222C|-|protein-coding	7.984	7.88	8.085	8.117	8.071	8.014	8.006	8.113	7.837	7.845	8.106	7.959
YBR103W	chrII	447709	449316	+	1606	1	SIF2|EMB1|YBR103W|-|protein-coding	7.923	7.993	8.111	8.211	8.133	8.087	8.037	8.164	8.124	7.995	8.313	8.091
YDR506C	chrIV	1459728	1461554	-	1825	1	GMC1|-|YDR506C|-|protein-coding	8.085	8.158	7.531	7.564	7.672	7.682	7.685	7.64	7.811	7.711	7.619	7.485
YAR020C	chrI	176856	177023	-	166	1	PAU7|-|YAR020C|-|protein-coding	3.684	3.789	3.418	3.818	3.497	3.59	3.833	3.828	3.692	3.645	3.94	3.491
YIR009W	chrIX	374525	374860	+	334	1	MSL1|YIB9|YIR009W|-|protein-coding	6.092	6.082	5.221	5.579	5.286	5.326	5.378	5.433	5.594	5.388	5.617	5.301
Q0065	chrM	13818	21935	+	1666	1	AI4|-|Q0065|-|protein-coding	10.681	10.734	10.989	11.172	10.954	11.069	10.572	10.995	11.018	10.756	11.078	10.774
YOR176W	chrXV	662401	663582	+	1180	1	HEM15|-|YOR176W|-|protein-coding	9.257	9.444	9.651	9.676	9.515	9.518	9.5	9.553	9.617	9.567	9.538	9.56
YBL100W-C	chrII	28427	28546	+	118	1	YBL100W-C|YBL101W-C|YBL100W-C|-|protein-coding	1.664	1.764	1.486	1.416	1.422	1.563	1.408	1.479	1.449	1.355	1.446	1.354
YNL231C	chrXIV	215987	217042	-	1054	1	PDR16|SFH3|YNL231C|-|protein-coding	9.729	9.658	9.995	10.111	9.87	9.882	10.062	9.898	9.873	9.775	10.099	10.031
YPL255W	chrXVI	67725	68882	+	1156	1	BBP1|-|YPL255W|-|protein-coding	6.575	6.509	6.766	6.736	6.684	6.871	6.903	6.841	6.799	6.7	6.857	6.801
YIL139C	chrIX	87979	88716	-	736	1	REV7|-|YIL139C|-|protein-coding	6.796	6.713	6.665	6.741	6.751	6.756	6.555	6.675	6.789	6.884	6.748	6.898
YHR214W	chrVIII	541651	542262	+	610	1	YHR214W|-|YHR214W|-|protein-coding	2.714	2.724	2.812	2.695	2.669	2.469	2.59	2.827	2.576	2.623	2.833	2.461
YKL197C	chrXI	70734	73865	-	3130	1	PEX1|PAS1|YKL197C|-|protein-coding	7.689	8.125	7.937	7.859	7.881	7.973	7.845	8.006	7.986	7.881	7.967	7.695
YGL061C	chrVII	388968	389711	-	742	1	DUO1|-|YGL061C|-|protein-coding	6.713	6.571	6.514	6.43	6.63	6.506	6.592	6.433	6.738	6.67	6.649	6.5
YER131W	chrV	423952	424311	+	358	1	RPS26B|-|YER131W|-|protein-coding	10.507	9.759	10.65	10.534	10.869	10.638	10.785	10.662	10.502	10.618	10.484	10.75
YGR234W	chrVII	959904	961103	+	1198	1	YHB1|YHB4|YGR234W|-|protein-coding	13.144	12.943	13.115	12.961	13.142	13.028	13.213	12.971	13.006	13.147	12.836	13.16
YBR265W	chrII	738582	739544	+	961	1	TSC10|-|YBR265W|-|protein-coding	7.85	7.644	7.531	7.527	7.631	7.75	7.572	7.7	7.574	7.62	7.723	7.607
YKL022C	chrXI	394726	397248	-	2521	1	CDC16|-|YKL022C|-|protein-coding	8.497	8.586	8.118	8.189	8.426	8.431	8.345	8.279	8.473	8.336	8.286	8.263
YJL011C	chrX	414285	414770	-	484	1	RPC17|-|YJL011C|-|protein-coding	8.222	8.348	8.225	8.396	8.631	8.485	8.252	8.674	8.94	8.706	8.845	8.862
YLR409C	chrXII	934414	937233	-	2818	1	UTP21|-|YLR409C|-|protein-coding	8.712	8.411	8.397	8.36	8.463	8.462	8.745	8.533	8.398	8.502	8.345	8.505
YGR109W-B	chrVII	707610	712254	+	4641	1	YGR109W-B|-|YGR109W-B|-|protein-coding	9.044	9.426	9.726	9.658	9.469	9.459	9.495	9.397	9.454	9.344	9.312	9.472
YMR229C	chrXIII	725934	731123	-	5188	1	RRP5|-|YMR229C|-|protein-coding	9.912	9.712	10.061	9.93	10.063	10.02	10.44	10.163	10.034	10.218	10.152	10.235
YPR165W	chrXVI	875368	875997	+	628	1	RHO1|-|YPR165W|-|protein-coding	9.683	9.611	9.994	10.012	9.88	9.947	10.007	10.016	10.009	9.984	10.01	10.015
YDL090C	chrIV	295034	296329	-	1294	1	RAM1|DPR1|FUS8|SCG2|SGP2|STE16|YDL090C|-|protein-coding	7.145	7.074	7.008	6.983	6.871	6.859	6.855	7	6.903	6.965	6.897	6.855
YEL069C	chrV	21537	23231	-	1693	1	HXT13|HLT1|YEL069C|-|protein-coding	7.222	7.468	6.916	6.919	6.628	6.747	6.875	6.843	6.857	6.561	7.259	6.77
YKL010C	chrXI	421424	425875	-	4450	1	UFD4|-|YKL010C|-|protein-coding	9.209	9.514	9.041	9.121	9.016	9.135	9.048	9.162	9.231	9.155	9.118	8.95
YBL022C	chrII	177874	181275	-	3400	1	PIM1|-|YBL022C|-|protein-coding	10.845	11.229	9.939	10.035	9.942	10.2	9.913	10.032	10.27	10.131	9.966	9.852
YML005W	chrXIII	260221	261609	+	1387	1	TRM12|TYW2|YML005W|-|protein-coding	7.549	7.507	6.85	6.958	7.222	7.228	6.975	7.025	7.203	7.254	7.189	7.121
YCL045C	chrIII	44623	46905	-	2281	1	EMC1|-|YCL045C|-|protein-coding	10.339	10.466	10.858	10.925	10.887	10.829	10.96	10.84	10.963	10.96	10.847	10.974
YEL026W	chrV	101943	102323	+	379	1	SNU13|-|YEL026W|-|protein-coding	8.907	7.956	8.637	8.339	8.801	8.353	8.997	8.461	8.25	8.744	8.241	8.759
YAL012W	chrI	130799	131983	+	1183	1	CYS3|CYI1|FUN35|STR1|YAL012W|-|protein-coding	10.369	10.091	9.728	9.721	9.861	9.876	10.011	9.837	9.954	10.019	9.953	9.802
YBL040C	chrII	142112	142868	-	657	1	ERD2|-|YBL040C|-|protein-coding	10.336	10.438	10.734	11.046	11.222	11.2	10.717	11.149	11.391	11.207	11.174	11.084
YCR084C	chrIII	260311	262452	-	2140	1	TUP1|AAR1|AER2|AMM1|CRT4|CYC9|FLK1|ROX4|SFL2|UMR7|YCR084C|-|protein-coding	9.686	10.053	9.948	10.003	9.941	9.954	9.988	10.061	9.915	9.981	9.957	9.997
YIL148W	chrIX	68708	69528	+	384	1	RPL40A|CEP52A|UB11|UBI1|YIL148W|-|protein-coding	11.044	10.362	11.233	11.144	11.43	11.203	11.319	11.172	11.086	11.227	11.075	11.302
YPL267W	chrXVI	38169	38798	+	628	1	ACM1|-|YPL267W|-|protein-coding	5.676	5.443	6.019	5.8	5.759	5.653	5.954	5.88	5.719	5.702	6.144	6.029
YDR461W	chrIV	1385176	1385286	+	109	1	MFA1|-|YDR461W|-|protein-coding	6.294	6.178	6.273	6.34	6.336	6.643	6.114	6.404	6.558	6.227	6.409	6.232
YBR251W	chrII	721390	722313	+	922	1	MRPS5|-|YBR251W|-|protein-coding	8.55	8.525	8.418	8.424	8.306	8.356	8.294	8.397	8.398	8.343	8.462	8.493
YMR019W	chrXIII	312156	315005	+	2848	1	STB4|-|YMR019W|-|protein-coding	7.855	7.868	7.991	7.94	8.033	7.892	7.981	7.942	7.954	8.052	8.351	7.935
YOR278W	chrXV	842817	843644	+	826	1	HEM4|SLU2|YOR278W|-|protein-coding	6.927	6.77	6.644	6.758	6.801	6.725	6.687	6.75	6.756	6.523	6.837	6.629
YDL113C	chrIV	256633	258555	-	1921	1	ATG20|CVT20|SNX42|YDL113C|-|protein-coding	8.716	9.071	9.066	9.202	8.989	9.019	8.796	9.02	9.129	8.982	9.133	8.93
YHR190W	chrVIII	484845	486179	+	1333	1	ERG9|-|YHR190W|-|protein-coding	11.206	11.227	10.554	10.523	10.511	10.485	10.465	10.425	10.573	10.582	10.483	10.508
YGR052W	chrVII	593596	594705	+	1108	1	FMP48|-|YGR052W|-|protein-coding	7.853	7.749	8.169	8.204	7.608	7.507	7.476	8.181	7.476	7.495	7.876	7.994
YBR019C	chrII	276253	278352	-	2098	1	GAL10|-|YBR019C|-|protein-coding	14.019	14.269	14.285	14.307	14.423	14.57	14.181	14.336	14.298	14.25	14.116	13.931
YPL172C	chrXVI	224353	225741	-	1387	1	COX10|-|YPL172C|-|protein-coding	7.636	7.742	7.88	7.9	7.952	7.88	7.953	7.873	7.95	7.827	7.862	7.919
YOL090W	chrXV	147382	150276	+	2893	1	MSH2|PMS5|YOL090W|-|protein-coding	8.015	8.075	8.112	8.23	8.096	8.242	8.185	8.261	8.357	8.195	8.349	8.166
YGL174W	chrVII	174545	175345	+	799	1	BUD13|CWC26|YGL174W|-|protein-coding	6.224	6.089	6.024	5.918	6.054	5.943	5.999	5.931	6.046	5.894	5.8	6.093
YMR055C	chrXIII	386101	387021	-	919	1	BUB2|PAC7|YMR055C|-|protein-coding	6.714	6.653	6.549	6.535	6.537	6.569	6.63	6.469	6.469	6.423	6.685	6.5
YOR191W	chrXV	692475	697334	+	4858	1	ULS1|DIS1|RIS1|TID4|YOR191W|-|protein-coding	9.265	9.835	9.721	9.745	9.647	9.842	9.613	9.782	9.855	9.727	9.765	9.612
YAR002W	chrI	152257	153876	+	1618	1	NUP60|-|YAR002W|-|protein-coding	8.69	8.694	8.495	8.621	8.515	8.549	8.62	8.588	8.511	8.549	8.47	8.592
YNL139C	chrXIV	360924	365717	-	4792	1	THO2|LDB5|RLR1|ZRG13|YNL139C|-|protein-coding	8.988	9.349	9.409	9.425	9.378	9.525	9.349	9.47	9.491	9.54	9.368	9.363
YMR193W	chrXIII	650036	650812	+	775	1	MRPL24|-|YMR193W|-|protein-coding	7.58	7.539	7.495	7.483	7.168	7.367	7.358	7.504	7.507	7.213	7.326	7.44
YKL214C	chrXI	31082	31693	-	610	1	YRA2|-|YKL214C|-|protein-coding	7.715	7.298	7.185	7.162	7.175	7.246	7.132	7.147	7.174	7.111	7.067	7.253
YKL017C	chrXI	405190	407241	-	2050	1	HCS1|DIP1|YKL017C|-|protein-coding	7.418	7.458	7.648	7.484	7.353	7.503	7.595	7.488	7.376	7.622	7.58	7.494
YLR340W	chrXII	805887	806825	+	937	1	RPP0|RPL10E|YLR340W|-|protein-coding	12.574	11.736	12.557	12.399	12.649	12.371	12.645	12.414	12.359	12.591	12.324	12.506
YBL037W	chrII	147209	150286	+	3076	1	APL3|-|YBL037W|-|protein-coding	8.468	8.74	8.667	8.643	8.67	8.732	8.728	8.713	8.68	8.78	8.71	8.588
YDL150W	chrIV	183343	184611	+	1267	1	RPC53|RPC4|YDL150W|-|protein-coding	7.995	7.551	7.711	7.52	7.535	7.622	7.902	7.601	7.544	7.66	7.548	7.745
YDR240C	chrIV	943674	945152	-	1477	1	SNU56|MUD10|YDR240C|-|protein-coding	6.657	6.555	6.48	6.628	6.535	6.417	6.597	6.606	6.591	6.515	6.566	6.545
YDL097C	chrIV	285391	286695	-	1303	1	RPN6|NAS4|YDL097C|-|protein-coding	10.962	11.037	10.108	10.099	10.196	10.302	10.094	10.09	10.36	10.4	10.029	10.037
YOR045W	chrXV	413852	414037	+	184	1	TOM6|ISP6|MOM8B|YOR045W|-|protein-coding	6.385	6.38	6.539	6.622	6.552	6.865	6.518	6.877	6.567	6.567	6.991	6.671
YOL038W	chrXV	255337	256101	+	763	1	PRE6|-|YOL038W|-|protein-coding	10.573	10.206	9.115	9.156	9.292	9.347	9.054	9.15	9.438	9.332	9.063	9.055
YPL067C	chrXVI	425251	425847	-	595	1	YPL067C|-|YPL067C|-|protein-coding	8.076	7.774	9.202	9.205	9.289	9.092	9.211	9.084	8.921	9.096	9.192	9.246
YGR239C	chrVII	969187	970053	-	865	1	PEX21|-|YGR239C|-|protein-coding	7.38	7.086	7.853	7.671	7.839	7.592	7.877	7.699	7.537	7.537	7.99	7.82
YEL024W	chrV	107260	107907	+	646	1	RIP1|-|YEL024W|-|protein-coding	10.673	10.826	10.773	10.697	10.766	10.674	10.695	10.688	10.694	10.812	10.611	10.667
YBL007C	chrII	212632	216366	-	3733	1	SLA1|-|YBL007C|-|protein-coding	9.966	10.235	10.271	10.254	10.169	10.202	10.161	10.216	10.182	10.153	10.206	10.171
YJL096W	chrX	246490	246975	+	484	1	MRPL49|-|YJL096W|-|protein-coding	8.372	8.277	8.205	8.295	8.309	8.535	8.366	8.376	8.474	8.425	8.229	8.512
YOR381W-A	chrXV	1058423	1058590	+	166	1	YOR381W-A|-|YOR381W-A|-|protein-coding	0.476	0.445	0.289	0.295	0.353	0.349	0.392	0.287	0.339	0.389	0.305	0.308
YPR137W	chrXVI	802359	804080	+	1720	1	RRP9|-|YPR137W|-|protein-coding	8.05	7.637	7.812	7.766	7.989	7.765	8.209	7.933	7.873	7.869	7.931	7.891
YOL112W	chrXV	106710	108188	+	1477	1	MSB4|-|YOL112W|-|protein-coding	7.591	7.571	7.831	7.734	7.762	7.785	7.897	7.855	7.837	7.733	8.025	7.974
YGL138C	chrVII	248494	249531	-	1036	1	YGL138C|-|YGL138C|-|protein-coding	0.831	0.798	0.902	0.689	0.692	0.743	0.737	0.726	0.825	0.874	0.702	0.663
YHR099W	chrVIII	302761	313995	+	11233	1	TRA1|-|YHR099W|-|protein-coding	11.786	12.683	12.907	12.933	12.546	12.816	12.602	12.91	12.774	12.592	12.899	12.617
YDR409W	chrIV	1289406	1292120	+	2713	1	SIZ1|ULL1|YDR409W|-|protein-coding	8.276	8.734	8.391	8.477	8.292	8.362	8.393	8.282	8.358	8.3	8.397	8.342
YDR406W	chrIV	1279210	1283799	+	4588	1	PDR15|-|YDR406W|-|protein-coding	9.318	9.994	9.581	9.949	9.406	9.678	9.316	9.734	9.767	9.372	9.724	9.345
YCL029C	chrIII	68599	69921	-	1321	1	BIK1|ARM5|PAC14|YCL029C|-|protein-coding	7.567	7.467	7.143	7.414	7.557	7.666	7.483	7.525	7.587	7.542	7.281	7.487
YOR185C	chrXV	681444	682106	-	661	1	GSP2|CNR2|YOR185C|-|protein-coding	9.083	8.956	8.436	8.419	8.373	8.288	8.196	8.297	8.35	8.26	8.29	8.169
YNL024C-A	chrXIV	586602	586820	-	217	1	KSH1|-|YNL024C-A|-|protein-coding	7.253	7.17	7.627	7.598	7.766	7.529	7.391	7.562	7.587	7.777	7.835	7.842
YBR082C	chrII	406628	407169	-	444	1	UBC4|-|YBR082C|-|protein-coding	10.911	10.632	10.208	10.131	10.506	10.45	10.319	10.212	10.441	10.413	10.049	10.164
YPR151C	chrXVI	831055	831675	-	619	1	SUE1|-|YPR151C|-|protein-coding	7.576	7.471	6.542	6.534	6.719	6.454	6.318	6.254	6.709	6.336	6.336	6.561
YOR219C	chrXV	752214	755009	-	2794	1	STE13|YCI1|YOR219C|-|protein-coding	9.009	9.324	9.377	9.462	9.5	9.514	9.367	9.49	9.644	9.5	9.582	9.426
YLR026C	chrXII	195450	196472	-	1021	1	SED5|-|YLR026C|-|protein-coding	8.036	7.88	7.818	7.821	7.775	7.836	7.804	7.732	7.905	7.865	7.843	7.859
YPL174C	chrXVI	220167	222773	-	2605	1	NIP100|PAC13|YPL174C|-|protein-coding	7.58	7.699	7.408	7.401	7.458	7.564	7.561	7.614	7.532	7.51	7.557	7.566
YPL246C	chrXVI	84509	85297	-	787	1	RBD2|-|YPL246C|-|protein-coding	9.461	9.09	9.769	9.644	9.693	9.477	9.765	9.546	9.569	9.709	9.615	9.85
YCL054W	chrIII	31449	33974	+	2524	1	SPB1|-|YCL054W|-|protein-coding	8.859	8.093	8.483	8.308	8.523	8.294	8.805	8.44	8.304	8.545	8.283	8.563
YKL184W	chrXI	96757	98157	+	1399	1	SPE1|ORD1|SPE10|YKL184W|-|protein-coding	9.364	9.329	9.823	9.818	9.868	9.797	9.86	9.781	9.649	9.759	9.72	9.746
YGR056W	chrVII	601661	604447	+	2785	1	RSC1|-|YGR056W|-|protein-coding	8.684	8.849	8.611	8.523	8.711	8.772	8.648	8.543	8.697	8.715	8.466	8.476
YEL056W	chrV	47168	48373	+	1204	1	HAT2|-|YEL056W|-|protein-coding	8.387	8.445	8.234	8.309	8.25	8.207	8.175	8.264	8.278	8.179	8.329	8.285
YCR008W	chrIII	128470	130281	+	1810	1	SAT4|HAL4|YCR008W|-|protein-coding	9.958	10.132	10.183	10.17	10.296	10.223	10.162	10.234	10.164	10.159	10.019	10.076
YNL259C	chrXIV	157644	157865	-	220	1	ATX1|-|YNL259C|-|protein-coding	9.281	9.095	10.114	10.184	10.207	9.9	9.867	10.04	9.866	9.969	10.263	10.382
YJL191W	chrX	73787	74611	+	414	1	RPS14B|CRY2|YJL191W|-|protein-coding	8.283	7.621	8.15	8.002	8.33	8.138	8.357	8.113	8.032	8.211	8.075	8.157
YIL064W	chrIX	241943	242716	+	772	1	EFM4|SEE1|YIL064W|-|protein-coding	8.349	7.988	8.011	8.046	8.238	7.927	8.208	8.046	8.1	8.235	8.056	8.177
YJL221C	chrX	16767	18536	-	1768	1	IMA4|FSP2|YJL221C|-|protein-coding	-1.974	-1.973	-1.971	-1.968	-1.967	-1.968	-1.969	-1.972	-1.97	-1.97	-1.937	-1.952
YOL111C	chrXV	108258	108896	-	637	1	MDY2|GET5|TMA24|YOL111C|-|protein-coding	8.309	8.386	8.409	8.468	8.262	8.403	8.399	8.453	8.249	8.299	8.504	8.293
YJL044C	chrX	358300	359676	-	1375	1	GYP6|-|YJL044C|-|protein-coding	8.207	8.178	8.454	8.429	8.306	8.459	8.328	8.387	8.375	8.33	8.429	8.325
YLR231C	chrXII	605758	607119	-	1360	1	BNA5|-|YLR231C|-|protein-coding	8.373	8.321	8.171	8.18	7.988	8.11	8.184	8.056	8.201	8.035	8.013	8.233
YML035C	chrXIII	206428	208860	-	2431	1	AMD1|AMD3|YML035C|-|protein-coding	8.236	8.413	8.926	8.859	8.704	8.85	8.865	8.857	8.59	8.71	8.766	8.842
YOR385W	chrXV	1065043	1065915	+	871	1	YOR385W|-|YOR385W|-|protein-coding	8.205	8.074	8.022	8.033	7.954	7.959	8.432	7.671	8.425	8.952	8.095	8.156
YLR457C	chrXII	1055812	1056771	-	958	1	NBP1|-|YLR457C|-|protein-coding	7.434	7.547	7.345	7.488	7.637	7.728	7.321	7.447	7.884	7.77	7.322	7.342
YLR033W	chrXII	208761	210269	+	1507	1	RSC58|-|YLR033W|-|protein-coding	8.004	8.155	7.957	7.973	8.08	8.169	8.008	8.087	8.19	8.155	8.088	8.058
YER119C	chrV	399496	400842	-	1345	1	AVT6|-|YER119C|-|protein-coding	8.924	9.024	8.938	8.91	8.9	8.895	8.837	8.8	8.967	9.032	8.891	8.86
YOL080C	chrXV	180558	181427	-	868	1	REX4|-|YOL080C|-|protein-coding	6.45	5.832	5.688	5.507	5.616	5.623	5.989	5.68	5.74	5.749	5.546	5.729
YOR270C	chrXV	828052	830574	-	2521	1	VPH1|-|YOR270C|-|protein-coding	10.95	10.969	11.44	11.428	11.423	11.395	11.364	11.356	11.435	11.456	11.424	11.373
YBR131W	chrII	497163	499277	+	2113	1	CCZ1|CVT16|YBR131W|-|protein-coding	6.744	6.801	6.593	6.573	6.849	6.643	6.64	6.717	6.768	6.766	6.691	6.662
YGR088W	chrVII	654634	656322	+	1687	1	CTT1|SPS101|YGR088W|-|protein-coding	9.523	10.339	10.193	10.344	10.052	10.118	9.389	10.083	9.921	9.474	9.854	9.569
YMR154C	chrXIII	565999	568182	-	2182	1	RIM13|CPL1|YMR154C|-|protein-coding	6.673	6.882	6.785	7.009	6.665	6.907	6.927	6.761	6.874	6.808	6.96	6.847
YPL272C	chrXVI	26611	28164	-	1552	1	PBI1|-|YPL272C|-|protein-coding	6.772	7.19	6.898	6.781	6.864	6.93	6.736	6.984	6.897	6.946	6.868	6.632
YGR237C	chrVII	963298	965655	-	2356	1	YGR237C|-|YGR237C|-|protein-coding	8.699	8.86	8.807	8.876	8.634	8.715	8.555	8.805	8.694	8.599	8.714	8.544
YGL014W	chrVII	466141	468807	+	2665	1	PUF4|YGL023|YGL014W|-|protein-coding	9.157	9.413	9.513	9.388	9.419	9.436	9.521	9.533	9.38	9.439	9.548	9.439
YBR115C	chrII	469748	473926	-	4177	1	LYS2|-|YBR115C|-|protein-coding	8.923	8.833	9.15	9.098	9.092	8.874	9.278	9.154	9.005	9.163	10.13	9.164
YLR437C	chrXII	1011622	1012023	-	400	1	DIF1|-|YLR437C|-|protein-coding	6.522	6.27	6.841	6.686	6.801	6.701	6.727	6.768	6.549	6.455	6.691	6.649
YMR204C	chrXIII	670063	671325	-	1261	1	INP1|-|YMR204C|-|protein-coding	6.448	6.605	6.543	6.26	6.479	6.468	6.523	6.593	6.423	6.655	6.501	6.581
YGR111W	chrVII	715828	717030	+	1201	1	YGR111W|-|YGR111W|-|protein-coding	8.229	8.31	8.323	8.262	8.166	8.305	8.163	8.286	8.204	8.033	8.239	8.264
YDL148C	chrIV	188154	190586	-	2431	1	NOP14|UTP2|YDL148C|-|protein-coding	8.453	8.103	8.209	7.946	8.15	8.178	8.359	8.144	8.238	8.209	8.08	8.283
YBL054W	chrII	117589	119166	+	1576	1	TOD6|PBF1|YBL054W|-|protein-coding	8.218	7.747	7.948	7.685	8.07	7.768	8.322	7.802	7.79	8.178	7.666	7.923
YOR090C	chrXV	491123	492841	-	1717	1	PTC5|PPP1|YOR090C|-|protein-coding	8.542	8.533	8.508	8.522	8.498	8.573	8.48	8.563	8.45	8.451	8.508	8.451
YDR501W	chrIV	1451353	1452918	+	1564	1	PLM2|-|YDR501W|-|protein-coding	5.687	5.541	5.815	5.818	5.613	5.708	5.815	5.739	5.959	5.638	5.716	5.675
YHL020C	chrVIII	66242	67456	-	1213	1	OPI1|-|YHL020C|-|protein-coding	8.928	8.827	9.502	9.476	9.496	9.455	9.603	9.412	9.461	9.372	9.59	9.605
YFL037W	chrVI	56336	57709	+	1372	1	TUB2|ARM10|SHE8|YFL037W|-|protein-coding	10.816	10.876	10.59	10.553	10.584	10.594	10.596	10.552	10.523	10.519	10.521	10.466
YCR015C	chrIII	141217	142170	-	952	1	CTO1|-|YCR015C|-|protein-coding	6.851	7.199	7.38	7.586	7.115	7.41	7.315	7.433	7.415	7.297	7.511	7.399
YBR068C	chrII	373861	375690	-	1828	1	BAP2|-|YBR068C|-|protein-coding	11.9	12.058	12.708	12.652	12.647	12.608	12.407	12.532	12.6	12.656	12.846	12.59
YBR036C	chrII	309081	310313	-	1231	1	CSG2|CLS2|YBR036C|-|protein-coding	10.943	10.938	11.145	11.056	11.208	10.994	11.078	10.957	11.131	11.269	11.008	11.102
YER044C	chrV	237570	238016	-	445	1	ERG28|BUD18|YER044C|-|protein-coding	8.698	8.663	9.603	9.455	9.391	9.168	9.503	9.248	9.143	9.39	9.251	9.636
YML032C	chrXIII	212515	213930	-	1414	1	RAD52|-|YML032C|-|protein-coding	8.89	9.015	7.633	7.519	7.703	7.717	7.599	7.631	7.911	8.032	7.409	7.609
YLR413W	chrXII	951156	953183	+	2026	1	INA1|-|YLR413W|-|protein-coding	8.818	8.537	10.385	10.1	10.042	9.705	10.433	9.996	10.033	10.432	10.027	10.453
YHL048C-A	chrVIII	5663	5797	-	133	1	YHL048C-A|-|YHL048C-A|-|protein-coding	0	0	0	0	0	0	0	0	0	0	0	0
YPL046C	chrXVI	466644	466943	-	298	1	ELC1|-|YPL046C|-|protein-coding	5.435	5.042	5.029	5.179	5.126	4.943	4.994	5.032	5.011	4.993	4.977	5.058
YBL029W	chrII	166134	167264	+	1129	1	YBL029W|-|YBL029W|-|protein-coding	7.543	7.514	7.864	7.904	7.661	7.607	7.908	7.964	7.586	7.455	8.002	7.977
YKL058W	chrXI	330166	330534	+	367	1	TOA2|-|YKL058W|-|protein-coding	9.938	10.131	10.113	10.416	10.449	10.342	9.976	10.587	10.581	10.347	10.555	10.525
YFR043C	chrVI	239114	239827	-	712	1	IRC6|-|YFR043C|-|protein-coding	6.691	6.804	6.216	6.521	6.37	6.663	6.416	6.537	6.54	6.477	6.345	6.42
YLR094C	chrXII	327730	329238	-	1507	1	GIS3|-|YLR094C|-|protein-coding	9.177	9.161	8.82	8.817	8.95	8.868	9.143	8.923	8.942	8.983	8.865	8.984
YIL150C	chrIX	61013	62728	-	1714	1	MCM10|DNA43|YIL150C|-|protein-coding	6.706	7.028	6.831	6.865	6.797	6.956	7.072	6.745	6.858	6.889	6.845	6.872
YPR133W-A	chrXVI	797557	797709	+	151	1	TOM5|MOM8A|YPR133W-A|-|protein-coding	6.664	6.041	5.827	5.781	5.738	5.848	5.559	5.835	5.701	5.735	5.424	5.514
YNL065W	chrXIV	503724	505484	+	1759	1	AQR1|-|YNL065W|-|protein-coding	7.851	7.856	8.767	8.342	8.177	7.485	8.97	8.193	7.757	8.117	8.37	8.712
YIL029C	chrIX	300829	301257	-	427	1	YIL029C|-|YIL029C|-|protein-coding	5.468	5.548	5.866	5.947	5.799	5.665	5.622	5.891	5.809	5.784	6.181	5.799
YDR468C	chrIV	1398026	1398700	-	673	1	TLG1|-|YDR468C|-|protein-coding	7.748	7.842	7.769	7.924	7.856	7.927	7.763	8.077	7.939	7.807	7.924	7.835
YPR035W	chrXVI	642208	643320	+	1111	1	GLN1|-|YPR035W|-|protein-coding	10.085	9.656	11.416	11.309	11.196	11.154	11.612	11.317	11.11	11.212	11.309	11.482
YLR425W	chrXII	982894	986817	+	3922	1	TUS1|SOP10|YLR425W|-|protein-coding	7.845	8.336	7.994	8.125	7.953	8.255	7.879	8.262	8.17	8.111	8.193	7.982
YKL188C	chrXI	86225	88786	-	2560	1	PXA2|PAT1|YKL188C|-|protein-coding	7.706	8.064	7.924	7.973	7.688	7.775	7.646	7.85	7.778	7.673	7.873	7.832
YGR085C	chrVII	648383	648907	-	523	1	RPL11B|-|YGR085C|-|protein-coding	9.529	8.794	9.538	9.626	9.797	9.608	9.749	9.551	9.603	9.651	9.412	9.591
YOR349W	chrXV	989789	992833	+	3043	1	CIN1|-|YOR349W|-|protein-coding	7.938	8.291	7.533	7.531	7.625	7.54	7.561	7.424	7.525	7.618	7.453	7.419
YPL130W	chrXVI	304387	305058	+	670	1	SPO19|-|YPL130W|-|protein-coding	2.048	2.146	1.721	1.69	1.695	1.844	1.829	1.67	1.905	1.953	1.954	1.67
YDR502C	chrIV	1453310	1454464	-	1153	1	SAM2|ETH2|YDR502C|-|protein-coding	9.881	9.917	11.297	11.319	11.216	11.258	11.384	11.151	11.331	11.149	11.698	11.33
YLR141W	chrXII	423683	424774	+	1090	1	RRN5|-|YLR141W|-|protein-coding	6.957	6.782	6.659	6.397	6.66	6.546	6.692	6.648	6.603	6.532	6.677	6.707
YEL071W	chrV	16355	17845	+	1489	1	DLD3|-|YEL071W|-|protein-coding	8.994	8.89	8.855	8.906	8.794	8.888	9.037	8.687	8.903	9.177	9.302	8.864
YPL048W	chrXVI	464401	465648	+	1246	1	CAM1|TEF3|YPL048W|-|protein-coding	10.589	10.305	10.703	10.628	10.621	10.531	10.639	10.614	10.445	10.488	10.595	10.593
YLR078C	chrXII	285736	286559	-	732	1	BOS1|SEC32|YLR078C|-|protein-coding	8.636	8.628	8.838	8.877	9.087	8.965	8.861	8.895	8.86	8.87	8.872	8.86
YNL177C	chrXIV	303686	304615	-	928	1	MRPL22|-|YNL177C|-|protein-coding	8.924	8.955	8.925	9.018	8.978	9.04	9.038	9.094	9.027	8.971	8.969	8.993
YEL003W	chrV	148176	148599	+	333	1	GIM4|PFD2|YEL003W|-|protein-coding	10.6	10.383	10.201	10.231	10.521	10.218	9.942	10.319	10.321	10.21	10.309	10.584
YBR173C	chrII	581726	582172	-	445	1	UMP1|RNS2|YBR173C|-|protein-coding	10.106	10.105	8.679	8.619	8.822	8.834	8.609	8.709	8.925	8.912	8.614	8.737
YOR286W	chrXV	850280	850729	+	448	1	RDL2|AIM42|YOR286W|-|protein-coding	8.825	8.649	8.46	8.481	8.415	8.381	8.469	8.365	8.371	8.307	8.229	8.385
YKL065W-A	chrXI	315954	316175	+	220	1	YKL065W-A|-|YKL065W-A|-|protein-coding	5.156	5.26	5.299	5.382	4.995	4.957	4.752	4.872	4.891	4.929	5.202	4.992
YPL282C	chrXVI	7933	8427	-	493	1	PAU22|-|YPL282C|-|protein-coding	-2.209	-2.209	-2.208	-2.206	-2.206	-2.206	-2.207	-2.196	-2.207	-2.207	-2.204	-2.211
YPL127C	chrXVI	308828	309604	-	775	1	HHO1|-|YPL127C|-|protein-coding	8.401	8.417	8.718	8.814	8.622	8.609	8.717	8.707	8.428	8.456	8.687	8.595
YLR102C	chrXII	342970	343767	-	796	1	APC9|-|YLR102C|-|protein-coding	7.29	7.329	6.887	7.057	6.865	6.996	6.848	7.049	7.114	6.815	7.189	6.812
YML048W	chrXIII	178426	179637	+	1210	1	GSF2|ECM6|YML048W|-|protein-coding	11.248	11.375	10.791	10.745	10.869	10.847	10.795	10.751	10.883	10.979	10.614	10.808
YPR010C-A	chrXVI	582373	582734	-	216	1	YPR010C-A|-|YPR010C-A|-|protein-coding	11.917	12.043	12.426	12.674	12.736	12.695	12.407	12.807	12.763	12.653	12.878	13.071
YDR159W	chrIV	771877	775782	+	3904	1	SAC3|LEP1|YDR159W|-|protein-coding	8.747	9.01	8.74	8.756	8.757	8.829	8.822	8.832	8.921	8.782	8.759	8.805
YGR159C	chrVII	806412	807656	-	1243	1	NSR1|SHE5|YGR159C|-|protein-coding	10.232	9.139	10.268	9.814	10.387	9.937	10.721	9.968	9.901	10.341	9.754	10.25
YIL155C	chrIX	51759	53708	-	1948	1	GUT2|-|YIL155C|-|protein-coding	11.432	11.72	11.398	11.308	11.302	11.281	11.309	11.283	11.202	11.202	11.195	11.325
YDL044C	chrIV	373967	375289	-	1321	1	MTF2|NAM1|YDL044C|-|protein-coding	7.151	7.292	6.816	6.931	6.741	6.965	6.893	6.735	6.965	6.923	6.857	6.728
YLR262C-A	chrXII	669468	669662	-	193	1	TMA7|-|YLR262C-A|-|protein-coding	9.501	9.204	9.988	10.035	10.199	9.907	9.72	10.119	9.948	10.036	10.309	10.453
YDR518W	chrIV	1478608	1480161	+	1552	1	EUG1|-|YDR518W|-|protein-coding	8.904	8.898	9.093	9.173	9.739	9.847	9.296	9.356	9.966	9.875	9.09	9.023
YDR235W	chrIV	933504	935138	+	1633	1	PRP42|MUD16|SNU65|YDR235W|-|protein-coding	7.521	7.724	7.654	7.599	7.718	7.744	7.808	7.65	7.641	7.598	7.636	7.613
YDR267C	chrIV	1002510	1003502	-	991	1	CIA1|-|YDR267C|-|protein-coding	7.806	7.778	7.252	7.191	7.195	7.421	7.438	7.219	7.303	7.391	7.209	7.244
YOR030W	chrXV	386825	388684	+	1858	1	DFG16|ECM41|ZRG12|YOR030W|-|protein-coding	8.247	8.852	8.688	8.771	8.647	8.772	8.567	8.712	8.759	8.746	8.642	8.7
YER092W	chrV	342855	343232	+	376	1	IES5|-|YER092W|-|protein-coding	6.955	6.615	6.689	6.809	6.701	6.748	6.631	6.665	6.627	6.455	6.789	6.729
YER149C	chrV	466208	467470	-	1261	1	PEA2|DFG9|PPF2|YER149C|-|protein-coding	7.926	7.704	7.282	7.353	7.335	7.24	7.434	7.336	7.477	7.419	7.382	7.285
YDR318W	chrIV	1103758	1104947	+	1104	1	MCM21|CTF5|YDR318W|-|protein-coding	7.7	7.742	8.071	8.082	8.011	7.811	7.932	8.025	7.933	7.917	8.074	8.124
YDR295C	chrIV	1052623	1054647	-	2023	1	HDA2|PLO2|YDR295C|-|protein-coding	9.613	9.753	8.801	8.743	8.895	8.988	8.905	8.789	9.009	9	8.892	8.787
YNL029C	chrXIV	577205	578773	-	1567	1	KTR5|-|YNL029C|-|protein-coding	8.346	8.079	8.434	8.396	8.483	8.474	8.532	8.487	8.582	8.522	8.461	8.662
YNL223W	chrXIV	227370	228854	+	1483	1	ATG4|APG4|AUT2|YNL223W|-|protein-coding	7.753	7.904	7.466	7.423	7.352	7.299	7.169	7.422	7.429	7.236	7.505	7.185
YJR010C-A	chrX	458077	458361	-	283	1	SPC1|-|YJR010C-A|-|protein-coding	6.651	6.471	6.835	6.782	6.834	6.571	6.849	6.506	6.622	6.712	6.851	6.959
YGR146C-A	chrVII	785276	785437	-	160	1	YGR146C-A|-|YGR146C-A|-|protein-coding	2.426	2.589	2.364	2.213	2.273	2.616	2.252	2.393	2.602	2.54	2.631	2.265
YGL231C	chrVII	63048	63620	-	571	1	EMC4|-|YGL231C|-|protein-coding	8.828	8.82	8.963	9.087	8.855	8.893	8.905	8.863	8.949	8.854	8.943	8.975
YJR067C	chrX	567019	567444	-	424	1	YAE1|-|YJR067C|-|protein-coding	6.197	6.085	6.134	5.96	6.197	5.959	5.899	6.116	6.012	6.013	5.997	6.06
YHR052W	chrVIII	210848	211978	+	1129	1	CIC1|NSA3|YHR052W|-|protein-coding	8.475	7.896	8.16	7.956	8.162	7.967	8.352	8.051	8.032	8.187	7.915	8.237
YPL228W	chrXVI	118382	120031	+	1648	1	CET1|CES5|YPL228W|-|protein-coding	7.898	8.12	7.995	8.101	7.921	8.069	8.064	7.975	8.112	8.018	8.058	7.948
YNR023W	chrXIV	670418	672118	+	1699	1	SNF12|SWP73|YNR023W|-|protein-coding	7.7	7.868	7.677	7.686	7.589	7.804	7.735	7.71	7.799	7.562	7.745	7.722
YBR181C	chrII	591712	592774	-	708	1	RPS6B|LPG18|RPS101|RPS102|YBR181C|-|protein-coding	9.533	8.693	9.596	9.565	9.742	9.47	9.725	9.441	9.416	9.703	9.555	9.61
YIL110W	chrIX	156045	157178	+	1132	1	HPM1|MNI1|YIL110W|-|protein-coding	7.324	7.195	6.96	7.035	7.187	7.062	7.262	6.97	7.135	7.223	7.092	7.239
YJR140C	chrX	690750	695696	-	4945	1	HIR3|HPC1|YJR140C|-|protein-coding	8.372	8.68	8.446	8.582	8.508	8.684	8.56	8.68	8.706	8.566	8.663	8.498
YBL029C-A	chrII	164488	164772	-	283	1	YBL029C-A|-|YBL029C-A|-|protein-coding	8.467	8.284	8.82	8.706	8.844	8.544	8.46	8.708	8.472	8.482	8.566	8.672
YPL120W	chrXVI	322071	323744	+	1672	1	VPS30|APG6|ATG6|VPT30|YPL120W|-|protein-coding	7.623	7.772	7.866	8.074	7.524	7.779	7.744	7.962	7.768	7.609	7.898	7.822
YLR369W	chrXII	859552	861525	+	1972	1	SSQ1|SSC2|SSH1|YLR369W|-|protein-coding	8.584	8.695	8.159	8.241	8.143	8.274	8.111	8.164	8.247	8.223	8.22	8.159
YFL010C	chrVI	115108	115743	-	634	1	WWM1|-|YFL010C|-|protein-coding	9.489	8.952	8.809	8.729	8.803	8.69	8.791	8.789	8.832	8.816	8.763	8.837
YOR208W	chrXV	733925	736177	+	2251	1	PTP2|-|YOR208W|-|protein-coding	7.971	8.213	8.902	8.851	8.756	8.751	8.824	8.799	8.767	8.763	8.869	8.813
YBL059C-A	chrII	110125	110539	-	327	1	CMC2|-|YBL059C-A|-|protein-coding	8.162	8.064	8.158	8.301	8.317	8.259	8.004	8.357	8.18	8.033	8.161	8.433
Q0085	chrM	28487	29266	+	778	1	ATP6|OLI2|OLI4|PHO1|Q0085|-|protein-coding	7.032	7.769	8.08	8.189	8.089	8.045	7.788	8.092	8.117	7.99	8.267	7.986
YKL196C	chrXI	74932	75534	-	601	1	YKT6|-|YKL196C|-|protein-coding	10.118	10.212	9.569	9.758	9.887	9.804	9.72	9.855	10.117	10.068	9.941	10.049
YDR462W	chrIV	1386073	1386516	+	442	1	MRPL28|-|YDR462W|-|protein-coding	7.756	7.64	7.563	7.421	7.341	7.457	7.59	7.431	7.422	7.289	7.292	7.561
YDR078C	chrIV	602198	602869	-	670	1	SHU2|-|YDR078C|-|protein-coding	7.067	7.193	6.926	6.736	6.803	6.666	6.86	6.654	6.787	6.826	6.745	6.937
YPR026W	chrXVI	615379	619014	+	3634	1	ATH1|-|YPR026W|-|protein-coding	9.402	9.8	9.561	9.708	9.359	9.573	9.249	9.637	9.605	9.436	9.515	9.33
YGR185C	chrVII	866336	867520	-	1183	1	TYS1|TTS1|YGR185C|-|protein-coding	9.773	9.517	9.872	9.867	9.96	9.817	10.008	9.882	9.842	9.949	9.935	9.951
YPR133C	chrXVI	795978	797210	-	1231	1	SPN1|IWS1|YPR133C|-|protein-coding	8.865	8.803	8.51	8.47	8.627	8.561	8.61	8.412	8.617	8.463	8.5	8.52
YER099C	chrV	358105	359061	-	955	1	PRS2|-|YER099C|-|protein-coding	8.103	8.006	7.957	8.02	7.989	8.088	7.875	8.087	8.09	8.007	7.924	7.913
YJR014W	chrX	461829	462425	+	595	1	TMA22|-|YJR014W|-|protein-coding	8.729	8.174	7.882	7.882	7.953	7.865	8.05	7.881	7.766	7.811	7.853	7.895
YIL033C	chrIX	290419	291669	-	1249	1	BCY1|SRA1|YIL033C|-|protein-coding	10.011	9.97	10.062	10.144	9.984	10.028	10.035	10.094	9.94	9.882	9.896	9.972
YPR171W	chrXVI	883828	885558	+	1729	1	BSP1|-|YPR171W|-|protein-coding	8.118	8.247	8.119	8.033	8.106	8.093	8.252	8.206	8.148	8.079	8.221	7.986
YHR181W	chrVIII	467228	467914	+	685	1	SVP26|ERV26|YHR181W|-|protein-coding	8.422	8.299	8.484	8.466	8.518	8.356	8.414	8.364	8.519	8.538	8.41	8.573
YJL212C	chrX	33850	36249	-	2398	1	OPT1|GSH11|HGT1|YJL212C|-|protein-coding	7.851	8.065	7.646	7.649	7.67	7.795	7.44	7.753	7.744	7.669	7.718	7.36
YLR091W	chrXII	322297	323178	+	880	1	GEP5|RRG5|YLR091W|-|protein-coding	6.685	6.705	6.764	6.74	6.665	6.632	6.743	6.689	6.548	6.723	6.734	6.761
YDR132C	chrIV	718816	720303	-	1486	1	YDR132C|-|YDR132C|-|protein-coding	7.745	7.876	7.982	7.862	7.892	7.95	7.747	7.832	7.991	8.098	7.88	7.955
YHR214C-D	chrVIII	550648	550941	-	292	1	YHR214C-D|-|YHR214C-D|-|protein-coding	-2.211	-2.211	-2.209	-2.206	-2.205	-2.206	-2.207	-2.209	-2.208	-2.208	-2.181	-2.215
YOR195W	chrXV	712866	715331	+	2464	1	SLK19|-|YOR195W|-|protein-coding	8.04	8.138	8.594	8.625	8.723	8.556	8.633	8.66	8.622	8.581	8.754	8.944
YJL178C	chrX	89282	90097	-	814	1	ATG27|ETF1|YJL178C|-|protein-coding	9.807	9.712	9.524	9.558	9.641	9.594	9.521	9.458	9.683	9.641	9.402	9.549
YGR028W	chrVII	542203	543291	+	1087	1	MSP1|YTA4|YGR028W|-|protein-coding	9.203	9.349	9.123	9.293	9.66	9.681	9.159	9.335	9.584	9.505	9.157	9.204
YDL234C	chrIV	34237	36477	-	2239	1	GYP7|-|YDL234C|-|protein-coding	10.029	10.222	9.956	9.961	9.684	9.873	9.865	9.782	10.013	10.152	9.847	9.8
YDR279W	chrIV	1019368	1020420	+	1051	1	RNH202|-|YDR279W|-|protein-coding	7.292	7.348	7.308	7.243	7.284	7.136	7.517	7.256	7.19	7.148	7.248	7.329
YBR085C-A	chrII	418907	419164	-	256	1	YBR085C-A|-|YBR085C-A|-|protein-coding	9.079	9.044	9.193	9.093	9.074	8.952	8.844	8.966	9.069	9.031	9.285	9.134
YGL236C	chrVII	53787	55796	-	2008	1	MTO1|IPS1|YGL236C|-|protein-coding	8.851	8.818	8.339	8.262	8.574	8.433	8.527	8.463	8.28	8.501	8.344	8.407
YJL005W	chrX	425157	431237	+	6079	1	CYR1|CDC35|FIL1|HSR1|SRA4|TSM0185|YJL005W|-|protein-coding	9.785	10.304	10.481	10.529	10.139	10.424	10.126	10.464	10.304	10.148	10.413	10.142
YLL042C	chrXII	52087	52590	-	502	1	ATG10|APG10|YLL042C|-|protein-coding	5.94	5.94	5.781	5.893	5.784	5.852	5.878	5.888	5.772	5.818	6.125	5.95
YOR330C	chrXV	939621	943385	-	3763	1	MIP1|-|YOR330C|-|protein-coding	8.624	9.066	8.835	8.826	8.85	8.911	8.943	8.987	8.876	8.863	8.857	8.755
YIR004W	chrIX	363221	364519	+	1297	1	DJP1|ICS1|PAS22|YIR004W|-|protein-coding	10.176	10.292	10.365	10.509	10.36	10.334	10.319	10.472	10.274	10.081	10.371	10.374
YJR106W	chrX	624838	627015	+	2176	1	ECM27|-|YJR106W|-|protein-coding	8.471	9.256	8.726	8.797	8.9	9.201	8.737	8.703	9.333	9.168	8.705	8.61
YBL055C	chrII	115573	116829	-	1255	1	YBL055C|-|YBL055C|-|protein-coding	8.16	7.944	8.234	8.038	8.239	8.129	8.246	8.074	8.342	8.312	8.139	8.244
YGR061C	chrVII	611889	615965	-	4075	1	ADE6|-|YGR061C|-|protein-coding	9.511	9.377	9.874	9.781	9.797	9.747	10.004	9.913	9.726	9.858	10.041	9.795
YBR085W	chrII	415983	416906	+	922	1	AAC3|ANC3|YBR085W|-|protein-coding	3.849	3.615	3.711	3.802	3.431	3.708	3.846	3.637	3.735	3.748	3.683	3.697
YOL025W	chrXV	274957	276939	+	1981	1	LAG2|ECM36|YOL025W|-|protein-coding	7.736	7.826	7.814	7.964	7.741	7.775	7.659	7.8	7.825	7.762	7.895	7.857
YIL134C-A	chrIX	96522	96725	-	202	1	YIL134C-A|-|YIL134C-A|-|protein-coding	0.707	0.628	0.686	0.654	0.601	0.599	0.698	0.887	0.593	0.695	0.74	0.572
YJL126W	chrX	184501	185424	+	922	1	NIT2|-|YJL126W|-|protein-coding	7.255	7.547	7.349	7.503	7.375	7.345	7.332	7.487	7.529	7.403	7.483	7.506
YMR135C	chrXIII	538689	540056	-	1366	1	GID8|DCR1|YMR135C|-|protein-coding	9.333	9.192	9.405	9.36	9.336	9.275	9.142	9.24	9.156	9.237	9.397	9.341
YLR420W	chrXII	963785	964879	+	1093	1	URA4|-|YLR420W|-|protein-coding	8.712	8.432	8.879	8.885	8.402	8.248	8.996	8.787	8.29	8.41	8.698	8.817
YJR094W-A	chrX	608305	608858	+	276	1	RPL43B|-|YJR094W-A|-|protein-coding	11.134	10.204	11.637	11.335	11.648	11.02	11.575	11.162	10.919	11.344	11.158	11.491
YPR005C	chrXVI	565787	566671	-	883	1	HAL1|-|YPR005C|-|protein-coding	7.168	7.308	8.085	8	7.862	7.929	7.987	7.994	7.691	7.693	7.901	7.762
YDR441C	chrIV	1344517	1345062	-	544	1	APT2|-|YDR441C|-|protein-coding	8.152	7.794	7.941	7.721	7.967	7.711	7.981	7.597	7.807	7.908	7.681	7.899
YLR438C-A	chrXII	1013909	1014178	-	268	1	LSM3|SMX4|USS2|YLR438C-A|-|protein-coding	8.281	7.965	7.921	7.978	8.056	7.916	7.872	7.972	7.957	7.832	7.966	7.896
YCR091W	chrIII	274404	276566	+	2161	1	KIN82|FPK2|YCR091W|-|protein-coding	7.955	8.461	8.983	8.967	8.488	8.88	8.398	8.923	8.637	8.334	8.765	8.536
YLR146W-A	chrXII	433870	434058	+	187	1	YLR146W-A|-|YLR146W-A|-|protein-coding	5.381	5.126	5.566	5.564	5.786	5.752	5.49	6.07	5.604	5.571	5.879	5.814
YER112W	chrV	387232	387795	+	562	1	LSM4|SDB23|USS1|YER112W|-|protein-coding	8.745	8.978	8.657	8.751	8.705	8.815	8.675	8.795	8.648	8.595	8.808	8.748
YML132W	chrXIII	7244	8383	+	1138	1	COS3|-|YML132W|-|protein-coding	4.764	4.629	4.682	4.797	4.856	5.297	4.657	4.772	5.252	4.888	4.733	4.752
YMR286W	chrXIII	841942	842202	+	259	1	MRPL33|-|YMR286W|-|protein-coding	7.855	7.562	7.835	7.808	7.802	7.619	7.67	7.869	7.66	7.666	7.665	7.785
YEL053C	chrV	53901	56102	-	2200	1	MAK10|NAA35|YEL053C|-|protein-coding	8.419	8.585	8.363	8.259	8.458	8.394	8.365	8.409	8.365	8.355	8.137	8.299
YOR162C	chrXV	639560	641992	-	2431	1	YRR1|PDR2|YOR162C|-|protein-coding	8.435	8.637	8.57	8.6	8.352	8.461	8.617	8.554	8.495	8.479	8.658	8.521
YLR069C	chrXII	271630	273915	-	2284	1	MEF1|-|YLR069C|-|protein-coding	9.43	9.659	9.396	9.57	9.342	9.427	9.399	9.521	9.402	9.309	9.433	9.407
YNL241C	chrXIV	196426	197943	-	1516	1	ZWF1|MET19|POS10|YNL241C|-|protein-coding	12.048	11.929	11.247	11.206	11.282	11.265	11.052	11.198	11.303	11.33	11.236	11.017
YMR207C	chrXIII	677193	683564	-	6370	1	HFA1|-|YMR207C|-|protein-coding	8.459	8.794	8.525	8.488	8.544	8.588	8.486	8.605	8.651	8.651	8.771	8.445
YLR342W-A	chrXII	815810	815983	+	172	1	YLR342W-A|-|YLR342W-A|-|protein-coding	3.698	3.436	3.556	3.763	3.44	3.498	3.694	3.774	3.637	3.31	3.773	3.761
YLL052C	chrXII	35912	36361	-	448	1	AQY2|-|YLL052C|-|protein-coding	7.535	7.571	7.902	7.794	8.225	7.815	8.194	8.203	7.812	8.092	7.901	8.16
YPL001W	chrXVI	554605	555729	+	1123	1	HAT1|KAT1|YPL001W|-|protein-coding	6.721	6.6	6.601	6.608	6.666	6.765	6.861	6.667	6.813	6.839	6.615	6.871
YOR197W	chrXV	717086	718384	+	1297	1	MCA1|YCA1|YOR197W|-|protein-coding	9.481	9.297	9.569	9.5	9.555	9.577	9.568	9.506	9.587	9.559	9.441	9.461
YBR008C	chrII	252563	254209	-	1645	1	FLR1|-|YBR008C|-|protein-coding	7.705	7.656	7.902	7.895	8.09	7.874	8.048	7.974	7.825	7.808	7.933	7.922
YBR259W	chrII	730387	732453	+	2065	1	YBR259W|-|YBR259W|-|protein-coding	7.265	7.387	7.209	7.181	7.338	7.429	7.153	7.261	7.484	7.528	7.249	7.261
YMR067C	chrXIII	404323	405573	-	1249	1	UBX4|CUI1|YMR067C|-|protein-coding	9.103	9.303	7.779	7.798	7.854	7.973	7.877	7.823	8.134	7.971	7.655	7.81
YBL067C	chrII	93639	95882	-	2242	1	UBP13|-|YBL067C|-|protein-coding	8.904	9.02	8.969	9.023	8.94	8.89	9.028	9.013	8.941	8.971	8.947	8.924
YPL061W	chrXVI	432588	434090	+	1501	1	ALD6|ALD1|YPL061W|-|protein-coding	11.263	10.972	10.984	11.003	11.1	11.089	11.159	11.061	11.09	11.102	11.052	11.146
YML123C	chrXIII	24037	25800	-	1762	1	PHO84|-|YML123C|-|protein-coding	7.379	7.451	7.45	7.164	7.452	7.47	7.566	7.492	7.312	7.499	7.422	7.389
YLR117C	chrXII	382471	384534	-	2062	1	CLF1|NTC77|SYF3|YLR117C|-|protein-coding	8.384	8.408	8.251	8.275	8.144	8.227	8.347	8.372	8.352	8.283	8.398	8.35
YDR311W	chrIV	1085065	1086993	+	1927	1	TFB1|-|YDR311W|-|protein-coding	8.055	8.156	7.81	7.985	7.852	7.932	7.997	7.866	8.038	7.961	7.962	7.91
YAL021C	chrI	110846	113359	-	2512	1	CCR4|FUN27|NUT21|YAL021C|-|protein-coding	9.424	9.693	9.361	9.262	9.283	9.336	9.377	9.379	9.33	9.368	9.254	9.284
YOR128C	chrXV	564476	566191	-	1714	1	ADE2|-|YOR128C|-|protein-coding	7.45	7.49	7.769	7.547	7.665	7.59	7.941	7.62	7.474	7.685	7.955	7.78
Q0080	chrM	27666	27812	+	145	1	ATP8|AAP1|Q0080|-|protein-coding	1.738	1.862	1.845	2.058	1.933	2.014	1.908	1.961	2.205	1.761	1.86	2.03
YER046W	chrV	243180	243611	+	430	1	SPO73|-|YER046W|-|protein-coding	6.553	6.521	6.61	6.605	6.358	6.536	6.533	6.448	6.282	6.361	6.348	6.579
YGR058W	chrVII	606136	607143	+	1006	1	PEF1|-|YGR058W|-|protein-coding	7.48	7.642	7.41	7.375	7.324	7.295	7.518	7.367	7.378	7.331	7.378	7.393
YBR255W	chrII	724456	726540	+	2083	1	MTC4|-|YBR255W|-|protein-coding	7.938	7.998	7.813	7.903	7.762	7.739	7.852	7.831	7.817	7.721	7.983	7.707
YKR076W	chrXI	582283	583395	+	1111	1	ECM4|GTO2|YKR076W|-|protein-coding	8.351	8.273	8.133	8.08	7.955	8.012	7.99	8.009	7.918	7.909	8.085	8.008
YFL049W	chrVI	36803	38674	+	1870	1	SWP82|-|YFL049W|-|protein-coding	8.181	8.296	8.331	8.315	8.329	8.247	8.298	8.329	8.265	8.263	8.366	8.341
YBR230W-A	chrII	680362	680562	+	199	1	YBR230W-A|-|YBR230W-A|-|protein-coding	6.027	5.695	6.749	6.717	6.616	6.581	6.442	6.656	6.32	6.424	6.877	6.664
YIL123W	chrIX	128151	129581	+	1429	1	SIM1|-|YIL123W|-|protein-coding	11.331	11.39	12.474	12.462	12.425	12.34	12.519	12.413	12.37	12.451	12.535	12.453
YOR357C	chrXV	1009224	1009712	-	487	1	SNX3|GRD19|YOR357C|-|protein-coding	7.632	7.492	7.495	7.498	7.385	7.436	7.358	7.283	7.469	7.459	7.519	7.469
YNL097C-B	chrXIV	440797	440919	-	121	1	YNL097C-B|YNL097C-A|YNL097C-B|-|protein-coding	0.962	0.883	0.942	1.015	0.859	0.964	0.852	1.065	0.899	0.999	1.06	0.824
YJR028W	chrX	478344	479666	+	1321	1	YJR028W|-|YJR028W|-|protein-coding	-1.726	-1.695	-1.692	-1.719	-1.718	-1.719	-1.721	-1.723	-1.692	-1.721	-1.713	-1.73
YIR003W	chrIX	360885	362924	+	2038	1	AIM21|-|YIR003W|-|protein-coding	8.664	8.807	8.878	8.947	8.805	8.901	8.894	8.899	8.802	8.725	8.85	8.802
YIR010W	chrIX	375431	377161	+	1729	1	DSN1|-|YIR010W|-|protein-coding	7.37	7.565	7.741	7.772	7.782	7.699	7.783	7.744	7.608	7.642	7.848	7.726
YJR063W	chrX	555195	555572	+	376	1	RPA12|RRN4|YJR063W|-|protein-coding	6.665	5.935	6.024	6.153	6.311	6.175	6.403	6.081	6.126	6.308	6.101	6.187
YGL189C	chrVII	148229	148588	-	358	1	RPS26A|RPS26|YGL189C|-|protein-coding	11.754	10.935	11.684	11.616	11.821	11.661	11.757	11.678	11.551	11.685	11.551	11.737
YOR241W	chrXV	786995	788641	+	1645	1	MET7|MET23|YOR241W|-|protein-coding	8.22	8.038	8.145	8.068	8.06	8.146	8.281	8.149	8.218	8.158	8.186	8.084
YCL026C-A	chrIII	74704	75285	-	580	1	FRM2|YCLX08C|YCL026C-A|-|protein-coding	3.159	2.885	2.352	2.525	2.585	2.525	2.415	2.591	2.729	2.702	2.698	2.295
YGR248W	chrVII	985972	986739	+	766	1	SOL4|-|YGR248W|-|protein-coding	8.617	8.87	8.641	8.832	8.357	8.578	7.984	8.734	8.454	8.183	8.524	8.239
YJL099W	chrX	239414	241654	+	2239	1	CHS6|CSD3|YJL099W|-|protein-coding	8.2	8.509	7.753	7.729	7.715	7.808	7.722	7.779	7.938	7.872	7.914	7.768
YGR267C	chrVII	1025004	1025735	-	730	1	FOL2|-|YGR267C|-|protein-coding	9.301	9.169	9.561	9.481	9.554	9.44	9.499	9.454	9.343	9.512	9.673	9.467
YGR044C	chrVII	582990	583892	-	901	1	RME1|CSP1|YGR044C|-|protein-coding	8.085	7.998	8.627	8.651	8.426	8.428	8.398	8.595	8.356	8.345	8.625	8.473
YKL127W	chrXI	203541	205253	+	1711	1	PGM1|-|YKL127W|-|protein-coding	7.905	7.841	8.391	8.414	8.251	8.36	8.393	8.407	8.451	8.403	8.542	8.371
YOR226C	chrXV	761614	762084	-	469	1	ISU2|NUA2|YOR226C|-|protein-coding	6.292	5.894	6.714	6.747	6.945	6.675	6.908	6.695	6.522	6.759	6.756	6.704
YHR071W	chrVIII	237004	237693	+	688	1	PCL5|-|YHR071W|-|protein-coding	10.657	10.27	11.473	11.536	11.27	11.171	11.369	11.403	10.905	11.044	11.928	11.342
YDL173W	chrIV	148191	149078	+	886	1	PAR32|-|YDL173W|-|protein-coding	9.776	9.757	9.65	9.621	9.7	9.672	9.703	9.568	9.779	9.812	9.666	9.68
YOR129C	chrXV	566877	569558	-	2680	1	AFI1|-|YOR129C|-|protein-coding	6.403	6.703	6.708	6.673	6.655	6.689	6.673	6.762	6.569	6.616	6.821	6.673
YGR086C	chrVII	649598	650617	-	1018	1	PIL1|-|YGR086C|-|protein-coding	11.879	11.821	11.752	11.747	11.603	11.611	11.601	11.696	11.527	11.487	11.706	11.599
YGL163C	chrVII	193707	196403	-	2695	1	RAD54|XRS1|YGL163C|-|protein-coding	9.022	9.174	7.971	8.044	7.895	7.954	8.114	7.955	7.992	8.119	8.046	7.887
YJL019W	chrX	402897	404945	+	2047	1	MPS3|NEP98|YJL018W|YJL019W|-|protein-coding	7.514	7.854	8.079	8.093	8.015	8.122	7.981	7.995	8.038	7.929	8.175	8.112
YPL159C	chrXVI	250907	251668	-	760	1	PET20|-|YPL159C|-|protein-coding	7.89	7.988	7.942	7.858	8.01	7.812	7.809	7.772	7.806	7.905	7.819	7.98
YOL013C	chrXV	301380	303035	-	1654	1	HRD1|DER3|YOL013C|-|protein-coding	9.047	9.2	9.094	9.104	7.991	7.842	7.805	7.876	9.624	9.571	8.982	9.041
YJL114W	chrX	197915	198595	+	679	1	YJL114W|-|YJL114W|-|protein-coding	1.058	1.022	0.945	1.112	0.958	1.01	1.052	0.99	1.299	0.95	1.098	1.081
YJR151W-A	chrX	717580	717630	+	49	1	YJR151W-A|-|YJR151W-A|-|protein-coding	-1.729	-1.729	-1.725	-1.721	-1.72	-1.721	-1.723	-1.654	-1.724	-1.724	-1.678	-1.734
YOL138C	chrXV	61325	65350	-	4024	1	RTC1|SEA2|YOL138C|-|protein-coding	8.413	8.543	8.405	8.41	8.469	8.66	8.442	8.539	8.577	8.586	8.579	8.358
YIL161W	chrIX	39433	40140	+	706	1	YIL161W|-|YIL161W|-|protein-coding	6.759	6.461	6.571	6.783	6.58	6.595	6.603	6.767	6.779	6.51	6.79	6.739
YHR207C	chrVIII	514905	516485	-	1579	1	SET5|-|YHR207C|-|protein-coding	7.301	7.292	7.247	7.167	7.18	7.245	7.095	7.28	7.251	7.246	7.276	7.206
YLR295C	chrXII	721999	722373	-	373	1	ATP14|-|YLR295C|-|protein-coding	10.403	10.312	10.312	10.231	10.394	10.328	10.255	10.344	10.308	10.253	10.134	10.299
YOR308C	chrXV	894624	896387	-	1762	1	SNU66|-|YOR308C|-|protein-coding	8.532	8.436	8.145	8.256	8.12	8.122	8.312	8.212	8.049	8.1	8.148	8.278
YGR235C	chrVII	961360	962061	-	700	1	MIC26|MCS29|MIO27|MOS2|YGR235C|-|protein-coding	9.184	9.238	8.814	8.896	8.831	8.84	8.725	8.812	8.896	8.715	8.848	8.759
YHR081W	chrVIII	267538	268092	+	553	1	LRP1|RRP47|YHR081W|-|protein-coding	8.083	7.768	7.72	7.71	7.787	7.859	7.805	7.819	7.65	7.75	7.617	7.861
YDL197C	chrIV	104917	106494	-	1576	1	ASF2|-|YDL197C|-|protein-coding	8.006	8.107	8.168	8.21	8.11	8.257	7.965	8.226	8.11	7.961	8.219	7.992
YDL005C	chrIV	441014	442309	-	1294	1	MED2|-|YDL005C|-|protein-coding	8.225	8.369	8.358	8.386	8.421	8.407	8.266	8.444	8.387	8.2	8.261	8.299
YGL091C	chrVII	342056	343042	-	985	1	NBP35|-|YGL091C|-|protein-coding	8.683	8.593	7.61	7.642	7.709	7.804	7.531	7.569	7.814	7.848	7.691	7.584
YOR305W	chrXV	889022	889750	+	727	1	RRG7|-|YOR305W|-|protein-coding	7.663	7.513	7.465	7.451	7.602	7.471	7.649	7.502	7.433	7.555	7.439	7.63
YAL010C	chrI	134184	135665	-	1480	1	MDM10|FUN37|YAL010C|-|protein-coding	7.443	7.718	7.722	7.729	7.606	7.745	7.665	7.605	7.732	7.755	7.715	7.694
YHR171W	chrVIII	445713	447605	+	1891	1	ATG7|APG11|APG7|CVT2|YHR171W|-|protein-coding	7.272	7.527	7.168	7.355	7.042	7.3	7.029	7.301	7.435	7.131	7.247	7.073
YLR364W	chrXII	854062	854391	+	328	1	GRX8|-|YLR364W|-|protein-coding	5.174	5.172	4.675	5.08	4.976	5.041	5.146	5.054	5.055	5.022	5.033	4.9
YPR033C	chrXVI	637379	639019	-	1639	1	HTS1|TS4572|TSM4572|YPR033C|-|protein-coding	9.726	9.436	9.966	9.872	9.908	9.9	10.014	9.924	9.808	9.908	9.958	9.942
YKL129C	chrXI	196349	200167	-	3817	1	MYO3|-|YKL129C|-|protein-coding	8.926	9.35	9.244	9.293	9.117	9.191	9.056	9.214	9.119	9.09	9.228	9.03
YPL143W	chrXVI	282122	282970	+	321	1	RPL33A|RPL37A|YPL143W|-|protein-coding	10.977	10.3	11.042	10.979	11.194	10.988	11.19	11.034	10.909	11.015	10.965	11.071
YJR056C	chrX	541792	542502	-	709	1	YJR056C|-|YJR056C|-|protein-coding	7.065	6.672	6.702	6.526	6.686	6.572	6.766	6.78	6.699	6.566	6.52	6.7
YHR213W	chrVIII	539151	539747	+	595	1	YHR213W|-|YHR213W|-|protein-coding	0	0	0	0	0	0	0	0	0	0	0	0
YOR042W	chrXV	408425	409660	+	1234	1	CUE5|-|YOR042W|-|protein-coding	9.72	9.61	9.467	9.474	9.439	9.456	9.419	9.448	9.357	9.301	9.483	9.384
YBR143C	chrII	530869	532182	-	1312	1	SUP45|SAL4|SUP1|SUP47|YBR143C|-|protein-coding	10.032	9.845	10.11	10.132	10.174	10.11	10.349	10.159	10.074	10.165	10.107	10.132
YJL172W	chrX	97737	99467	+	1729	1	CPS1|-|YJL172W|-|protein-coding	10.635	10.587	10.803	10.831	10.841	10.818	10.914	10.706	10.956	11.091	10.745	10.907
YLR262C	chrXII	668244	668891	-	646	1	YPT6|-|YLR262C|-|protein-coding	7.575	7.675	7.502	7.626	7.722	7.744	7.605	7.827	7.792	7.764	7.572	7.589
YKL217W	chrXI	22234	24084	+	1849	1	JEN1|-|YKL217W|-|protein-coding	11.449	11.422	12.196	12.194	12.316	12.321	12.183	12.233	12.407	12.483	12.131	12.293
YDR273W	chrIV	1010176	1011273	+	1096	1	DON1|-|YDR273W|-|protein-coding	5.907	5.609	5.263	5.131	4.996	5.005	5.168	5.113	5.161	5.164	4.883	5.035
YPL160W	chrXVI	246990	250262	+	3271	1	CDC60|-|YPL160W|-|protein-coding	10.11	10.077	10.157	10.102	10.169	10.176	10.321	10.19	10.188	10.272	10.403	10.191
YDL146W	chrIV	192750	194225	+	1474	1	LDB17|-|YDL146W|-|protein-coding	7.629	7.69	8.063	7.918	7.902	8.104	7.889	7.965	7.927	7.877	7.941	7.931
YGR125W	chrVII	742325	745435	+	3109	1	YGR125W|-|YGR125W|-|protein-coding	9.18	9.161	9.242	9.324	9.329	9.4	9.295	9.325	9.451	9.398	9.414	9.367
YOR020W-A	chrXV	371685	371957	+	271	1	YOR020W-A|-|YOR020W-A|-|protein-coding	6.958	6.699	6.413	6.415	6.444	6.364	6.309	6.431	6.481	6.181	6.463	6.357
YPR175W	chrXVI	888974	891043	+	2068	1	DPB2|-|YPR175W|-|protein-coding	7.076	6.935	7.263	7.273	7.338	7.429	7.398	7.34	7.518	7.537	7.375	7.407
YPL218W	chrXVI	138698	139409	+	570	1	SAR1|-|YPL218W|-|protein-coding	9.975	9.674	9.83	9.777	10.077	9.876	9.897	9.746	9.85	9.952	9.677	9.821
YIL040W	chrIX	277723	278139	+	415	1	APQ12|-|YIL040W|-|protein-coding	8.157	7.834	7.778	7.842	8.002	7.651	7.922	7.74	7.944	7.961	7.881	7.989
YML016C	chrXIII	239458	241536	-	2077	1	PPZ1|-|YML016C|-|protein-coding	10.292	10.428	11.067	11.11	11.051	11.003	10.99	11.002	10.993	10.963	11.089	11.111
YMR300C	chrXIII	865559	867091	-	1531	1	ADE4|-|YMR300C|-|protein-coding	8.516	8.254	7.857	7.68	7.892	7.693	8.063	7.799	7.759	7.961	7.943	8.033
YKR078W	chrXI	584952	586709	+	1756	1	YKR078W|-|YKR078W|-|protein-coding	7.108	7.355	7.045	6.958	7.031	7.119	6.99	7.028	7.029	7.111	7.038	7.048
YDL164C	chrIV	164987	167254	-	2266	1	CDC9|MMS8|YDL164C|-|protein-coding	7.872	7.786	8.007	7.993	8.128	8.127	7.924	7.984	8.24	8.019	8.118	8.016
YER156C	chrV	483325	484341	-	1015	1	YER156C|-|YER156C|-|protein-coding	9.467	8.972	8.824	8.727	9.181	8.909	9.067	8.735	8.931	9.131	8.704	8.818
YLR180W	chrXII	515262	516410	+	1147	1	SAM1|ETH10|YLR180W|-|protein-coding	9.783	9.471	9.452	9.442	9.79	9.693	9.914	9.641	9.795	9.781	9.86	9.541
YKR088C	chrXI	604405	605418	-	1012	1	TVP38|-|YKR088C|-|protein-coding	8.121	8.018	8.018	7.967	8.1	8.067	7.96	8.02	8.195	8.105	7.919	8.009
YGR252W	chrVII	996869	998188	+	1318	1	GCN5|AAS104|ADA4|KAT2|SWI9|YGR252W|-|protein-coding	8.009	7.99	7.864	7.8	7.88	7.824	7.785	7.763	7.883	7.834	7.955	7.791
YLR430W	chrXII	993434	1000129	+	6694	1	SEN1|CIK3|NRD2|YLR430W|-|protein-coding	10.419	10.372	10.354	10.445	10.314	10.309	10.589	10.468	10.416	10.427	10.706	10.512
YLR285W	chrXII	707360	708145	+	784	1	NNT1|EFM7|YLR285W|-|protein-coding	8.034	7.791	8.179	8.173	7.94	8.055	8.166	8.16	8.074	8.056	8.179	8.279
YPR018W	chrXVI	594476	596296	+	1819	1	RLF2|CAC1|YPR018W|-|protein-coding	7.76	7.393	7.623	7.593	7.618	7.483	7.735	7.558	7.614	7.477	7.698	7.857
YKL094W	chrXI	263349	264290	+	940	1	YJU3|-|YKL094W|-|protein-coding	9.318	9.305	9.214	9.249	9.241	9.175	9.118	9.104	9.185	9.127	9.126	9.038
YGR148C	chrVII	787312	787779	-	466	1	RPL24B|RPL30B|YGR148C|-|protein-coding	10.683	9.8	10.915	10.745	11.01	10.692	10.973	10.769	10.635	10.824	10.624	10.891
YJL053W	chrX	335898	337037	+	1138	1	PEP8|GRD6|VPS26|VPT4|YJL053W|-|protein-coding	7.857	8.122	7.924	7.855	8.016	7.985	7.794	8.025	8.064	7.921	7.934	7.863
YPL201C	chrXVI	169770	171155	-	1384	1	YIG1|-|YPL201C|-|protein-coding	6.498	6.937	7.36	7.296	7.054	7.057	7.245	7.343	6.973	6.813	7.269	7.395
YNR076W	chrXIV	781918	782280	+	361	1	PAU6|-|YNR076W|-|protein-coding	0	0	0	0	0	0	0	0	0	0	0	0
YIL061C	chrIX	244657	245559	-	901	1	SNP1|-|YIL061C|-|protein-coding	6.682	6.522	6.355	6.328	6.387	6.328	6.607	6.218	6.311	6.297	6.488	6.398
YLR355C	chrXII	838066	839253	-	1186	1	ILV5|-|YLR355C|-|protein-coding	11.689	10.986	11.968	11.789	12.251	11.875	12.103	11.901	11.842	12.129	12.154	12.013
YKL126W	chrXI	205707	207749	+	2041	1	YPK1|SLI2|YKL126W|-|protein-coding	9.143	9.343	9.53	9.488	9.458	9.524	9.466	9.536	9.513	9.474	9.522	9.436
YHR148W	chrVIII	393534	394085	+	550	1	IMP3|-|YHR148W|-|protein-coding	6.71	6.396	6.306	6.166	6.236	6.28	6.677	6.435	6.268	6.355	6.294	6.441
YGR215W	chrVII	922175	922507	+	331	1	RSM27|-|YGR215W|-|protein-coding	7.251	7.209	7.198	7.161	7.174	7.256	7.274	7.36	7.091	7.235	7.027	7.396
YCR108C	chrIII	315997	316188	-	190	1	YCR108C|-|YCR108C|-|protein-coding	0	0	0	0	0	0	0	0	0	0	0	0
YEL067C	chrV	26189	26776	-	586	1	YEL067C|-|YEL067C|-|protein-coding	4.017	4.201	4.333	4.308	4.392	4.201	4.421	4.157	4.181	4.063	4.153	4.175
YML091C	chrXIII	87123	90731	-	3607	1	RPM2|-|YML091C|-|protein-coding	11.755	12.08	12.449	12.506	12.213	12.323	12.487	12.468	12.343	12.274	12.445	12.428
YNL232W	chrXIV	214923	215801	+	877	1	CSL4|SKI4|YNL232W|-|protein-coding	8.426	8.1	7.799	7.798	8.088	8.028	8.01	7.976	7.983	8.138	7.879	8.152
YLR128W	chrXII	398530	399433	+	807	1	DCN1|-|YLR128W|-|protein-coding	6.94	6.886	6.601	6.666	6.61	6.648	6.588	6.678	6.505	6.553	6.585	6.708
YHR043C	chrVIII	192805	193545	-	739	1	DOG2|-|YHR043C|-|protein-coding	9.137	8.904	9.199	9.192	9.464	9.427	9.218	9.225	9.387	9.333	9.052	9.07
YBR183W	chrII	596115	597065	+	949	1	YPC1|-|YBR183W|-|protein-coding	8.675	8.752	9.467	9.561	9.453	9.319	9.068	9.232	9.346	9.208	9.256	9.407
YBL101C	chrII	24946	28299	-	3352	1	ECM21|ART2|YBL101C|-|protein-coding	9.657	9.95	9.047	9.114	9.005	9.113	8.968	9.054	9.21	8.957	9.371	8.842
YPL248C	chrXVI	79711	82356	-	2644	1	GAL4|GAL81|YPL248C|-|protein-coding	8.442	8.671	8.534	8.537	8.627	8.603	8.576	8.627	8.628	8.602	8.487	8.489
YCL064C	chrIII	15798	16880	-	1081	1	CHA1|-|YCL064C|-|protein-coding	4.312	4.347	3.913	4.173	4.204	3.962	4.13	3.977	4.244	4.214	3.973	4.193
YIL054W	chrIX	254543	254860	+	316	1	YIL054W|-|YIL054W|-|protein-coding	2.423	2.009	1.793	1.81	2.068	2.008	2.035	2.075	1.797	1.849	1.9	1.937
YBR241C	chrII	702589	704055	-	1465	1	YBR241C|-|YBR241C|-|protein-coding	9.003	9.094	9.047	9.026	8.954	8.861	8.76	8.942	8.954	8.943	9.029	8.843
YDL138W	chrIV	213351	215642	+	2290	1	RGT2|-|YDL138W|-|protein-coding	9.611	9.979	9.909	9.912	9.894	9.895	9.895	9.863	9.668	9.735	9.879	9.813
YFR025C	chrVI	203743	204750	-	1006	1	HIS2|-|YFR025C|-|protein-coding	8.296	7.975	8.432	8.373	8.511	8.428	8.337	8.334	8.365	8.359	8.705	8.534
YGR245C	chrVII	979765	982068	-	2302	1	SDA1|-|YGR245C|-|protein-coding	8.564	7.912	8.125	8.087	8.211	8.017	8.487	8.109	8.033	8.206	7.979	8.248
YLR418C	chrXII	956914	958095	-	1180	1	CDC73|-|YLR418C|-|protein-coding	8.06	8.09	7.645	7.737	7.557	7.766	7.715	7.647	7.744	7.686	7.718	7.637
YAL003W	chrI	142174	143160	+	618	1	EFB1|TEF5|YAL003W|-|protein-coding	11.655	11.138	11.587	11.536	11.634	11.568	11.735	11.562	11.529	11.644	11.48	11.64
YDR514C	chrIV	1471548	1472999	-	1450	1	YDR514C|-|YDR514C|-|protein-coding	7.041	6.861	6.914	6.831	7.04	6.922	7.218	6.999	7.006	6.978	7.095	7.121
YGR024C	chrVII	531883	532596	-	712	1	THG1|-|YGR024C|-|protein-coding	7.923	7.915	8.152	8.122	8.064	8.066	8.118	8.154	8.17	8.242	8.234	8.218
YBR263W	chrII	736264	737736	+	1471	1	SHM1|SHMT1|TMP3|YBR263W|-|protein-coding	10.567	10.19	10.36	10.258	10.429	10.295	10.311	10.349	10.163	10.277	10.213	10.186
YLR412C-A	chrXII	950267	950473	-	205	1	YLR412C-A|-|YLR412C-A|-|protein-coding	-1.72	-1.747	-1.744	-1.741	-1.74	-1.741	-1.715	-1.745	-1.743	-1.743	-1.736	-1.726
YER143W	chrV	456319	457605	+	1285	1	DDI1|VSM1|YER143W|-|protein-coding	10.649	10.711	8.539	8.54	8.539	8.666	8.432	8.476	8.682	8.683	8.372	8.467
YFR015C	chrVI	174265	176391	-	2125	1	GSY1|-|YFR015C|-|protein-coding	10.268	10.768	11.285	11.393	10.966	11.161	10.435	11.229	10.782	10.576	10.869	10.695
YMR242C	chrXIII	753225	754220	-	516	1	RPL20A|RPL18A2|YMR242C|-|protein-coding	11.271	10.567	11.498	11.432	11.543	11.315	11.662	11.383	11.224	11.382	11.394	11.51
YKL207W	chrXI	48194	48955	+	760	1	EMC3|AIM27|YKL207W|-|protein-coding	9.575	9.344	9.462	9.444	9.572	9.377	9.479	9.375	9.498	9.652	9.498	9.534
YBL112C	chrII	2582	2899	-	316	1	YBL112C|-|YBL112C|-|protein-coding	0	0	0	0	0	0	0	0	0	0	0	0
YDR381C-A	chrIV	1238312	1238850	-	342	1	YDR381C-A|-|YDR381C-A|-|protein-coding	10.408	10.51	11.029	11.056	10.65	10.602	10.674	10.89	10.587	10.514	11.023	10.961
YKL125W	chrXI	208247	210130	+	1882	1	RRN3|-|YKL125W|-|protein-coding	7.542	7.465	7.122	7.056	7.07	7.115	7.319	7.004	7.194	7.285	7.05	7.278
YLR414C	chrXII	953353	954144	-	790	1	PUN1|-|YLR414C|-|protein-coding	10.457	10.017	11.026	10.908	10.832	10.615	11.095	10.66	10.921	11.324	10.866	11.075
YPL219W	chrXVI	136750	138228	+	1477	1	PCL8|-|YPL219W|-|protein-coding	7.536	7.724	7.804	7.791	7.657	7.766	7.587	7.861	7.806	7.709	7.892	7.749
YJL062W	chrX	317284	319776	+	2491	1	LAS21|GPI7|YJL062W|-|protein-coding	9.008	9.063	9.307	9.409	9.529	9.537	9.473	9.375	9.572	9.602	9.536	9.436
YOR091W	chrXV	493433	494470	+	1036	1	TMA46|-|YOR091W|-|protein-coding	8.653	8.061	7.928	7.887	8.063	8.072	8.216	8.023	8.059	8.13	7.907	8.076
YDL171C	chrIV	149203	155640	-	6436	1	GLT1|-|YDL171C|-|protein-coding	9.918	10.381	11.429	11.408	10.991	11.067	11.258	11.31	11.065	11.06	11.905	11.217
YLR157W-D	chrXII	475764	475976	+	211	1	YLR157W-D|YLR157W-A|YLR157W-D|-|protein-coding	0	0	0	0	0	0	0	0	0	0	0	0
YIL083C	chrIX	203556	204653	-	1096	1	CAB2|-|YIL083C|-|protein-coding	8.307	8.166	8.097	7.976	8.019	8.125	7.972	8.074	7.93	7.999	7.861	8.002
YLR218C	chrXII	573466	573918	-	451	1	COA4|CMC3|YLR218C|-|protein-coding	5.837	5.6	5.628	5.621	5.648	5.721	5.633	5.834	5.602	5.524	5.686	5.781
YDL058W	chrIV	345665	351037	+	5371	1	USO1|INT1|YDL058W|-|protein-coding	9.074	9.256	9.171	9.2	9.127	9.272	9.134	9.223	9.342	9.161	9.316	9.211
YKR089C	chrXI	605633	608365	-	2731	1	TGL4|STC1|YKR089C|-|protein-coding	9.387	9.659	9.785	9.829	9.645	9.727	9.675	9.816	9.626	9.592	9.646	9.601
YLR314C	chrXII	762575	764137	-	1561	1	CDC3|-|YLR314C|-|protein-coding	9.438	9.527	9.462	9.556	9.499	9.546	9.532	9.524	9.557	9.509	9.523	9.561
YLR321C	chrXII	776584	777864	-	1279	1	SFH1|-|YLR321C|-|protein-coding	7.819	7.634	7.553	7.626	7.559	7.431	7.718	7.585	7.484	7.57	7.391	7.703
YDR014W-A	chrIV	477797	478285	+	487	1	HED1|-|YDR014W-A|-|protein-coding	3.042	2.953	2.294	2.421	2.572	2.271	2.358	2.372	2.515	2.397	2.486	2.32
YPL051W	chrXVI	459963	460559	+	595	1	ARL3|-|YPL051W|-|protein-coding	6.882	7.031	6.171	6.507	6.218	6.244	6.317	6.293	6.437	6.292	6.552	6.31
YCR045C	chrIII	208135	209610	-	1474	1	RRT12|OSW3|YCR045C|-|protein-coding	7.103	6.931	7.103	7.196	7.237	7.207	7.276	7.23	7.159	7.257	7.311	7.283
YER180C	chrV	549724	550527	-	802	1	ISC10|-|YER180C|-|protein-coding	7.118	7.09	7.125	6.97	7.071	7.143	7.112	7.155	7.115	7.162	7.131	7.126
YJR146W	chrX	703885	704238	+	352	1	YJR146W|-|YJR146W|-|protein-coding	5.341	5.23	5.146	5.181	5.662	5.487	5.254	5.352	5.23	5.484	5.111	5.318
[truncated: 3,914 more rows]

## Sheet: Sheet7
S1 Data (related to Fig. S5)
Mean: ([replicate 1+replicate 2+replicate 3]/ 3)
Standard deviation calculated from set of replicates
	Table S : Normalized free ubiquitin levels for Fig. 7C
	WT+Hmg2	dfm1Δ+Hmg2	hrd1Δ+Hmg2
	1	1.08932	1.02459
	1	1.00136	1.2372
	1	0.832133	1.18999
Mean	1	0.974271	1.1506
SD	0	0.130717	0.111645
